# Supplementary material for: Vaporous Marketing: Uncovering Pervasive Electronic Cigarette Advertisements on Twitter
Source: PLoS One. 2016 Jul 13;11(7):e0157304. doi: 10.1371/journal.pone.0157304 (PMC4943591; doi:10.1371/journal.pone.0157304)
Supplement: S2 Table — List of all Twitter IDs appearing in the analysis. (TXT) [file pone.0157304.s003.txt]

S1 Text:  List of Analyzed Twitter ID Numbers 
762264818
564432790
218079170
23419882
962772193
262951189
86055766
221361567
450222100
748967071
224204068
242017146
916014246
459408289
354046483
127553664
732650576
123807454
748263889
135581722
20034203
20648870
631235859
414649842
348112327
405848572
193633018
108781999
898591831
29761802
740076517
862402993
38106591
485616833
633663447
633138454
225502720
15738207
416863838
424549927
476092096
551538852
372742880
636835478
789381630
562266097
636997269
420715644
748579093
621416929
474587774
273224815
467196253
322358053
573217547
632753468
16262790
377941843
416509868
521663803
715223490
422430487
748165399
156750497
129101717
458803989
950026284
298668702
629066591
573277317
599054553
480797159
621686788
487939802
316046015
748444171
531126434
904969483
752243262
588542194
440764304
597480848
704506332
740108731
20236850
635783720
442693749
947547600
321266287
347364188
471437878
579588644
717628938
588981603
436325207
715470768
632754007
523540574
477350516
60584385
523886173
912221958
607495418
919288746
545231262
23922084
744358274
71608017
785294184
429658550
739192951
254192105
913495650
17587951
222230146
598984144
748546248
408463296
399180578
755399658
346548180
290285082
748843711
762181597
262989946
454106881
419132108
591965227
28713521
406512864
968067265
701453065
187648463
101301284
188879064
20329784
905536874
637189748
928013532
490723245
257146936
393300393
540151583
908388786
868073412
748602384
19072581
557511815
868484130
190981617
748954231
346334066
370632758
594532370
423008743
452447900
34689527
29668477
227091994
24784062
250549074
756582138
720879901
761052583
43233865
484702088
226301296
743969396
491222708
362800070
406006059
101511036
143018625
21363294
78301996
623814367
740604534
75069166
11712122
635817133
206802427
901443440
234768858
364067777
703851415
213519156
762595760
637449186
72504271
472626779
888429834
622186703
393655877
740334692
748165597
257521878
185234400
41587946
22812211
748178850
526059578
74477293
737037164
906504661
569549188
716389338
405957828
352629991
616391476
740105718
479606127
869419916
187208307
633615485
300271625
324808030
705450415
263580904
480781176
355899374
871058293
748543098
82147111
314722737
633223434
363492358
430301019
50239669
178300695
243113254
585666081
531521753
1001472474
748254620
405502663
856106365
160594326
637314502
324301515
374344797
346033999
855937184
481591475
740651695
98416286
623542256
237345835
587668450
528572881
944715240
740345587
748669039
891436002
375778530
762064381
321264256
405982632
174992579
740255911
483643230
822904320
405918158
600509069
392121600
119183743
18013249
17565181
888329419
153494430
19284761
141159065
53928868
816778885
402741766
636167465
257400339
376803718
102289757
748578306
495985920
621735259
25647257
374920912
590690875
77097391
877915452
227168782
750208734
239055992
38795680
362620698
17264140
60631685
943845572
703768886
483113262
121557746
754685030
622552539
621405151
928389907
236285622
168615359
430221208
273287536
912555973
740687347
310205706
748149205
342445257
503517352
218109947
65248824
462790651
908414755
305840624
190004318
621966709
637273895
572530244
631463901
562856349
427027947
150338602
907146445
909719419
430800049
13813312
401756264
1018806770
607497803
208217763
703058468
18623627
636777847
619323224
902652036
637286963
29821696
78908761
357298988
630750333
572662289
25222556
196655904
625499428
480280080
870001328
740464760
571769565
287291085
389057400
434402198
134387220
227178591
185537361
720367422
460660972
811461955
486228084
864648175
41708883
882223376
740635574
84901125
721594153
302019041
733921856
793424270
756260598
121411225
637179119
99699087
504599181
20183196
702964099
744675343
86633440
621413940
407134202
637376856
475777918
620775773
737422956
624132401
816749564
513728706
18852966
637370870
479525494
134748464
598977266
633560228
289184053
30298381
351759949
777973044
312773659
182132637
914278592
623585358
721615028
569664630
66736364
258447732
18151826
476338260
633828176
365780066
256137565
239766314
404192366
462393900
392224371
621655477
210168314
49728156
624127688
515715744
127874705
800896272
284998004
275791523
761599856
826946924
258804983
623937497
740143261
739887522
702822072
740314086
573488992
22585700
701342286
390128266
417414910
428669451
619394505
748916954
748978339
621678806
422282623
338548765
704704957
579638499
51486401
25027191
738539604
233495810
580093136
915512546
183586879
703302506
422075479
208339606
577687600
249799380
332554113
721488139
123798040
533246531
701720004
346466838
748671583
126948746
301661301
174132467
460771178
423833118
547760177
109584264
749068254
622257193
755593548
427933674
748162315
713973096
491065257
729163969
500405557
570174079
600944019
492919203
25615146
605089981
740607116
285331242
760094252
78042055
723484746
124481928
622451520
740163793
553906277
90390726
913676683
742980090
43977423
128934730
17915878
572687430
855071562
466804099
569562252
201421070
621699171
749019204
82120418
434831073
812107698
541681801
463095350
61158365
282245845
425701960
624664024
389864293
622205463
150114650
203638779
236157398
573361935
732375595
305806292
623915755
285018877
552271183
460664719
740083938
92184482
904339818
88357331
196153113
568229362
461926145
255324862
775126753
294539359
748921112
208688194
497495199
461188452
466848312
599053233
734423090
421026055
397925017
616360635
26516772
748582394
748885596
772537626
624822694
147122145
430971364
214200781
986645659
382675741
704016493
246535885
228260595
461994950
548196409
222536313
484133991
76709883
201409423
624762310
154537524
245120875
246310128
276460609
886012422
253937917
449647973
748698278
798604874
701314759
400645890
209669093
500492458
870572666
425694250
908476062
707254704
315700883
22361390
200833608
346179745
623033193
21899671
64934737
150174488
793324536
323448073
602745320
208098884
721578572
370873532
720111775
566143521
623208664
474854944
741727122
439511160
622079265
625547501
14463164
334201035
23892502
795873132
425356977
289055426
188352192
430953076
264110277
748971559
405194605
342234885
904036040
189178570
29637761
249149763
613717929
205346938
203134011
64142509
91659416
438178406
748984123
605904159
806553793
857618946
519980986
904786044
762123450
899145902
17087070
871230295
226910775
364111777
484818586
599593896
159969384
569510415
368438453
281759142
144214152
566333885
15474838
856564986
534792611
748258975
395787446
80520819
100474885
101136580
928361358
999278816
481847687
21013461
739417502
405869467
708916705
426280674
630764384
572838258
469519759
195717636
549479054
103853974
631204342
96485112
453527471
569509214
758761825
635289473
486474165
465775925
304389493
625039837
15181906
572652471
748331442
140221175
415863112
254503453
712687705
189031529
102518007
714007470
915519030
621695080
723487326
482957154
117780827
700208678
420200125
31652493
354972120
458056868
110614057
739508563
619381302
738584450
740206602
380448128
353358727
401992231
422735572
388492680
747918882
308475191
312633502
928391534
913813344
856105670
464797644
70572911
573406100
258888544
450483367
900898771
61226271
484812791
223742999
231637045
781696022
630733542
28666090
15805302
374783280
621793844
897026196
479628185
407021786
444899600
928368330
909531030
575086276
749049420
304724177
514220602
213708645
500427638
14781000
93953703
636146601
251831017
902287123
792767624
405964819
882643622
404004080
141356797
101758496
301313533
926531796
632831619
564491130
621974444
39426905
464258266
368168672
573007760
749021070
320156012
573472865
219868536
621748666
740275345
487794240
571484387
748661310
27416989
54053935
579182479
573078424
252266408
637192647
625185808
254630792
785396695
473117120
139892587
294921112
748352893
131349929
19102345
449721885
41208598
908343085
76927491
630867919
407170058
475450646
359399405
170892972
587469021
918000247
637035505
405932355
840817536
912648985
100142484
310778932
23492068
461146011
746763366
748993332
621121511
234967267
173258433
442420013
580587220
479110563
437402299
748888536
624674777
465020471
621799854
52771363
463416505
869890789
419857888
16504302
302022692
14227938
748541226
625978398
714268310
325240584
571501883
704239586
496695768
332940906
630445577
524606927
366031901
740619055
156982529
817137740
407700940
424939378
398157810
482929484
748556976
863407555
358797089
426228891
593698598
445445050
379123767
593303527
351298399
292424603
950169932
120372943
368179459
629014666
76713607
701262985
361393634
483739899
25274516
866211284
881196128
504333423
630350300
748882513
209397210
442949343
112316135
123003923
605583087
568182315
622486954
622067801
57670614
17314703
338532786
407326079
341649578
622138243
591922982
598953362
702654230
762232045
748138639
565574532
779737628
102491618
761398850
287736675
904072464
912006714
550822459
748908504
777934537
386494591
885530581
298725403
482881435
500353306
628117026
722391846
87025323
369964372
177664189
405599788
568349089
446019551
373215284
28359846
394165146
717688279
424575928
588271406
587312226
856562689
134834788
740145404
65416408
863466997
192808944
755193499
15779656
303458065
884288058
785037090
483563806
716907138
459806767
740123432
617662385
284723101
430881791
637286078
25015363
32644053
713096922
749040162
480693664
338543468
72218159
702314390
83893163
778133737
855023946
407385991
905551224
405540658
740207875
84803687
323405729
19140934
366128703
745752716
768455557
635974432
311623842
563200458
497764378
107464542
37780264
908572374
634126537
405979226
271105017
279299937
60364415
839039191
33467147
424643903
145920445
87564530
703652628
439938767
362595010
573532206
5665092
900611569
305779799
37373277
748699076
140677566
301305173
624740761
481378146
148479687
431134769
740385516
305922996
888527936
311045918
406312793
33005142
721574472
898945021
5628272
785241572
717596024
736625893
632039693
351881523
429753090
910609692
748106036
140136983
245846218
323835711
65610053
24434613
45828692
360560292
356686495
736158487
777900146
476266268
884046122
229835213
49593725
25632448
253473017
421376543
748268244
905960664
233592273
573186687
497578090
452044562
901812960
468986570
170615362
412015118
333286937
815895644
331854743
28697467
761673896
633271130
252427349
748239865
173042246
863230812
616231366
582311336
625905213
46612450
64049248
867955038
422364003
737125020
721434613
55251693
484802022
460556403
376873984
528605134
539799684
276014892
739486860
380663677
786746034
722693624
170707376
625221383
358440667
391143469
869472140
748444057
449416145
627621310
1004191075
633214743
902843916
125894595
59260829
399842045
630915202
22361496
448240543
740211812
585517674
573251379
484499694
759423276
722936826
407146242
601263207
541690820
573471563
632828818
120979711
20379622
192242495
200666192
123762268
569508431
33263671
111867940
573137018
156400189
163568746
463034572
617461383
740700006
855754675
142694401
277538161
740410938
68058607
235949505
316552862
314137632
622136515
748801681
616099031
870167508
622030831
173702858
343300769
228455315
477401354
375792644
308712108
515088337
471630186
740120478
975711126
762082860
573211106
22058333
569457007
405866209
702247308
970308720
636587434
20506539
204024895
119738835
637101066
120798989
579199588
380247191
700286354
586243538
412266649
737120376
552020288
621725099
377232057
477445221
906086952
928513188
115349643
735167930
211814687
328094517
625529791
406973056
448599203
515210461
151534851
621751689
761382895
619318652
750770334
376086943
438900330
334414250
233805709
269477010
631406909
356806856
424150433
61279058
578226638
100273167
624265084
329235666
605788693
513099600
573204736
400421966
748410433
431979829
192755718
405220388
749003762
629928539
238515062
965695050
904963447
362771020
132941800
354666600
573050312
143385085
855952256
309490781
462226353
636946658
12911
495350049
184421622
283978170
719061786
569561878
559498136
401027877
71190162
37430135
405819921
19266151
105835642
49626210
700294806
748897122
748500708
635693776
55459987
323608543
736425852
524133193
622187441
745866824
188752972
361179512
297508020
522045474
76601128
338538068
113739530
704133740
916140254
436280505
381927963
785075911
77883638
900203628
632752903
573019652
36359263
633335913
631319963
909724014
740445656
235001552
633666676
316008580
378198575
616241026
754858676
702724866
633993116
573518142
624730203
702424417
928399363
439512537
17103843
632105685
184356714
631081634
331670282
571247411
813743533
405888469
245242415
457386811
246054704
371614202
278771073
186097782
544607452
312953455
360213798
515140033
445774111
904209710
740407351
342925126
748020739
820145628
76178197
115924567
847332662
908590538
328232064
451162550
564567387
632829165
482397748
101278091
455446900
89160194
636192416
447798925
635893421
728264238
125528916
412740778
308012359
618611478
348219769
627003704
636976680
481557106
632870800
17728831
477630122
581184406
637320238
364393819
380709684
265232915
621666583
501858029
420342704
625536381
573116351
453470661
18655493
65271132
377491629
494350950
224245779
625125777
428085463
916066903
529726761
620373573
621912473
422573079
236441684
630638785
18739750
64267373
293631093
130035074
550865537
28885084
170931404
487017288
111332355
103691468
25015865
757647396
828145483
40993735
52169389
637008002
755136008
344175944
628440812
748982827
578242476
170505473
396062554
116814592
748363904
68062755
110459130
748235904
60457900
314270503
267525118
748673546
259548931
171484185
472452315
262947256
57995617
481294650
227592057
917449585
900151080
163543286
626580534
749035093
178397508
566841148
501778878
433526317
625709163
44258000
702271842
43307082
22198509
570563750
421705961
394515088
908809298
362431452
123435829
465116728
191823470
573571251
866042666
36994285
165616293
132177063
169348180
736306844
633607061
541819456
479796743
623495487
435349612
448904217
176851443
573142916
571931693
721502798
902995411
574798989
353661534
462546005
287481835
425779499
91286967
393329198
348725974
748881313
492439318
515977527
748176726
364697171
288498840
508418286
583517351
627827954
727594952
902929207
9498312
334869184
551777421
720176654
598953260
522865730
461064395
305957961
748308169
249738544
190013936
19874830
762626923
633604825
321278929
390816702
460864017
421472742
119192604
362351501
161449011
631573131
402954574
430525945
362271032
15201321
75539720
325897505
481329067
140545593
453837421
720092570
740513868
360969361
622133229
189535103
714965852
405983001
54401678
78688697
325230434
329464185
2302011
342795887
392668853
780131060
352172550
160158050
539243855
703111104
405740310
281772159
749730672
519122761
33433196
405179829
351148706
740363179
540740622
404936003
214228259
422454536
869983129
24529757
719693708
422227974
899355552
301822910
810412051
459126013
599217340
392388087
317230124
428512953
748466234
303664616
180531600
261328733
624866091
856587673
864852138
305887194
524200899
816236378
52584713
578681520
490473638
905552977
200459763
183611118
255890307
573509217
108632194
405833904
381031095
449712073
704679199
126357932
572521149
347419205
455820943
335090346
305840839
368170070
73455237
256286032
294543360
254923707
77748982
636860463
625156247
405935862
748645268
636772127
246330761
112811104
546150509
740376156
14048734
337460954
635928663
65188088
153911430
748808023
740391614
338562190
607170236
901303806
569624555
212738954
368172246
706174116
631135935
376191092
136770251
283544800
298566543
406798831
340220854
621673290
58819065
452899551
637323591
478953489
174028844
91925907
538097163
717596857
91074074
83754545
869667607
635312819
357272027
487151808
901264170
25938080
343708906
71568728
322003442
866094462
620778184
536722113
590667307
912793158
621872384
290508721
77690463
900391891
950292666
758567976
204477863
566154443
917223410
181881083
392613564
242797856
65671185
344856434
171922285
47809488
625653282
47345976
315403932
736510296
8552522
573410653
705882991
912719540
623687715
375392123
741128575
211093154
89602211
909926942
583402400
740421150
379398496
367341797
242960315
192872560
356210705
566845148
709049952
903855265
622784119
228348307
71728867
104542796
328009275
253753423
406763843
605456226
764302890
633598594
884477562
161410641
740220042
371801642
621395872
740684072
241237828
43163776
470144803
440181259
311871939
402966017
101491855
700512656
292346090
793811606
761565992
237581493
394382904
621767176
136496797
402127017
542584675
314506543
570493858
345453077
450302250
740725128
19297873
740648904
462523464
314034220
117165675
748826664
373873436
225359876
480527983
156361913
502084182
700761565
631167724
335970739
837293136
624806921
748897566
437631023
624332862
451122974
572914530
532819260
622653988
252816543
618875386
720512886
622458516
620246007
358994557
571612573
412969398
583103730
405761213
634094781
137762145
748287060
702475686
276186545
219641113
405487917
20812316
372903551
238527580
277321544
259975391
764586350
20910977
433781160
490979461
38813310
34449000
334141390
275399197
225718755
378190650
585054405
748347553
362738052
937441548
628688565
936122539
201176044
883833518
18795909
163209431
740355054
749003804
179659889
625475494
21039495
621621893
465833399
632866093
528024564
945296773
155209096
901720982
381130163
89110248
143145370
547049067
300576727
553914805
255142519
876965256
720400620
629555895
352338261
141655940
482305836
283551483
871568366
402927479
439005550
285531786
406533925
461525063
381212917
423201001
486083116
169204508
748110366
753147120
630211398
104081265
102733870
368296600
427350615
718409510
180606990
15002660
634358571
243074004
26968176
418234966
322214727
421589940
632897218
297709319
890522623
253476874
556157226
48897762
748911740
191041254
869923453
387487047
453299187
712688214
440650286
748971788
779662519
71134529
339908633
206965882
206978379
486759593
477960931
406870379
365739717
300381163
632707850
85010673
740392910
856400359
564700917
628593609
407395490
429847277
636120828
628589719
189160716
807176179
22816764
376796503
850115449
742851012
125993394
917521412
867648296
407326350
509790680
270216274
571489430
145415540
292711452
437285065
73770554
377337186
162003504
717312691
748280138
748939573
424673853
619492210
92622969
406788602
740403378
126917219
620773934
851032008
378096442
910503546
120510083
573450893
383816862
597595843
326385520
321661573
462914900
910007132
174139100
406430796
77866173
913290704
928375531
93234656
180132166
832245420
748276723
342257349
30976026
440992942
863478769
621878663
630774925
362988242
740381131
259305881
324746812
325348915
928373972
553466669
405703888
631261113
535790046
515506116
347340708
427919867
748828111
87386823
342817062
748219574
759306926
54332866
251413751
700128698
219427780
196365582
912196963
715907155
999839431
139641227
852665911
69090785
440213607
395918202
837761354
187567158
405958644
45344916
573181600
748894177
412111387
145326411
49404200
579811300
741911384
16336955
871161937
461316979
283242752
605759791
622954243
337235866
287995623
86804803
636088849
456521869
111249429
624526911
899151457
357184717
275325233
748349868
901574874
93624001
904192818
422079098
718502484
947629700
748667047
321144840
372357253
802775581
24714123
236173210
20836720
856421460
481305371
629813934
882603816
632888106
394809604
1005671563
462208545
331665105
462707813
16632063
498578255
740449856
68723247
617380094
149177468
573054354
129641521
343220766
637261597
259363995
434358459
335213187
700430478
141655351
98484274
715553257
603722680
62500140
24577901
856210374
418703471
621988204
37293111
558281980
305874709
548041311
726229572
739985426
469356779
740382170
634204836
162892895
740500988
748470960
383935679
194399942
171829524
233299422
963891768
176963056
739504609
569529739
740003396
616107651
338542894
748162327
460141437
810578059
623910431
54888223
262309725
55019782
487606331
468556922
207975601
716874422
268541924
61559080
422208633
621146666
48448432
355263452
535711760
624633045
700061263
155668696
730372976
573285852
308599541
637100768
748128331
748913334
573164706
871428115
191788081
17659761
563198182
832822759
258300465
416691814
143185791
458487500
306910847
461161324
913298750
870967962
207687716
748569270
53757313
370481146
20355591
217844421
534814362
305405427
195139466
978888589
475868367
177573566
637012042
207370027
831218706
28517115
390087084
800077410
425044490
466912646
863326195
87891599
621358826
455288572
569000287
721386060
442068618
631062776
514158968
913417244
199805985
309773918
258347997
199977375
722750666
748927975
405720378
76648874
480195097
824696880
302319214
625362313
405645523
360320848
630711764
72424795
749007332
351092108
390241114
185067867
327008701
20583136
53492489
169741205
369074341
621749017
1027853443
621773176
76146785
760314506
281898608
622157846
806442212
548230837
739406276
266902222
909714422
288990812
629966335
569616053
355844652
476836452
332588534
396468208
631344414
279235112
236087094
399425364
347901703
91096106
185806121
571912330
624906421
625590578
72712227
415661190
208452226
771717608
555674730
462447954
137454055
74865333
909778682
957517050
263841534
567681619
715150033
536586861
915522529
110474875
888666475
825259656
730485007
621423419
233558659
740164214
405180191
573221716
628351687
403290701
748241304
625266041
609131464
748979016
119023881
393154885
748719554
748144998
18431625
928381922
197299618
443350471
748621980
435207303
870044857
134571374
425400451
405534184
446839736
804178430
632871935
251197673
440726368
700605624
282240880
636736683
748347896
15261862
450419713
301111212
8766702
740202266
327296154
106179978
187083872
573107701
175244593
83198117
908437938
383502062
624308057
158779543
310984885
431637001
914376638
384269824
511686438
372276509
534367776
252416274
158566338
558120573
748735705
199084702
209651368
138720082
807146070
381778911
737139768
66056151
414200433
149162235
739383132
916017864
17609675
621854980
388702627
819244909
721403947
358212954
701539116
621768363
573171407
77740755
238702487
468056650
405865985
909912110
119069322
340033381
421410721
579310238
734635219
559765743
31772251
275710162
461368065
541213756
169644990
86968522
397226046
588902764
25801972
19482025
823746037
577635075
462571443
493913913
441504153
278395841
977225870
508552108
743837648
390549914
165496320
749036281
742184618
126275315
729213696
32656007
389140194
928375610
429656586
754745498
700630980
748452258
567746384
405979645
636902758
305859805
428871297
362843389
560465388
274207138
367263543
243795079
632030906
701682343
6398502
528596166
944493180
748509277
247272137
536715611
902033922
627768705
303685874
232829778
335697315
76721449
325273467
748998337
212382157
185110957
740733152
135033982
44645927
740602098
998761734
424660653
405888317
748401704
147383540
145575495
30923440
573472296
145903710
633591812
905942688
598930850
15916790
75705587
598952851
413289141
160140713
75079210
18503695
624822713
37599516
324151216
509615303
120802990
836327796
13118072
928386078
748277480
189178080
289416519
219311599
246913547
901126404
211288926
33402854
474359717
701705852
297985403
637125934
508508895
357354603
856392631
289305918
632842410
592588548
768129415
739573194
453677002
40509421
17544951
632800027
716495990
928358208
903622304
856543674
749834526
190139167
798909482
566133624
43296730
736349743
621270915
139692049
825525620
882756050
703703611
220108168
585404659
84729920
16384588
155819379
43357258
784070671
898656163
636583901
471149114
630955869
362287600
478637863
597455410
30789465
740118780
368172299
357214171
245570043
359887286
700089774
624685452
916532359
944238192
340067096
850019804
425927410
509606058
326511419
464235547
276836255
261827063
364385335
357886895
562288490
375188916
362302895
154775908
621842901
571954351
572006052
81887386
317684549
583696031
210764907
462601345
622616048
365167004
783666444
703402387
76592661
715084910
122689019
573025460
102820234
37694912
390305368
19512555
275041706
66348860
870050702
621379708
573518097
14512600
907198952
911259037
239038516
900643652
215163655
484473765
634466215
149458394
587733333
232904483
81966920
21909022
750338479
597390165
725903702
442484346
635396007
721318471
4369411
485100791
632791680
720112382
355794501
339122538
334101689
384536658
361731562
81087927
342405358
624726921
869552324
622069613
7503222
573086113
624103613
572767209
460654115
310980784
465952302
705596389
824791585
624152176
328464642
569481940
55467357
477798474
895264262
700630472
719799109
748232107
267588853
635128629
483593195
338546746
417560672
636671599
616317981
740489419
739799930
225831430
558895784
327590335
532350087
181516837
632033836
637198071
236566863
463841810
469935897
380071364
748732423
740655931
625094450
406508191
437589401
439722318
374972209
928540268
740674650
499220017
97080503
27484494
767214578
637381747
761451264
827201232
423189492
763283197
78776560
448403665
903094465
505774658
111449894
594837356
115886813
475666438
236698665
382238641
34769848
266012288
715008882
630988003
358647510
22110622
464250955
59356380
732249217
423174273
414965309
812080884
132029784
517595527
157717160
17976231
819484704
635533403
628040087
740401242
360515601
740129670
748288962
633558839
386553590
354346529
456631618
295490056
51145889
740199662
181567880
389140069
481297585
33926048
702995402
229850766
223249016
318085243
338534837
207862665
342750172
571184494
303689165
139036290
406776087
740384168
158150199
637222074
210122214
110563759
578550739
425435676
430123394
911423468
147640509
869392956
745147249
102185475
287728625
622359957
740418679
305071007
439881755
630684181
20827044
361954723
423692459
261115055
321261833
703650692
480457787
386513042
898656828
320795891
706458434
405786882
621412283
353626036
233322710
845687407
366115992
624852524
909533322
432812617
928385839
73832448
621669437
863245788
913589732
748981484
756434971
393040427
622186542
128510718
748529564
282430564
497445029
864687702
180948321
624503267
70400375
305971999
908446207
464476416
608691391
309554726
280674496
418337130
461408212
14133018
748915556
762565086
488463165
361776623
425062010
627748064
598944535
338547805
760980853
377267278
705265464
476760155
41960554
740385511
417565698
140599234
440438542
510255818
424319486
511338310
405094432
86293413
219719766
65581925
19110550
625050772
127716063
628778510
89913864
185746797
358116076
424183663
229789595
723365088
187645080
146132304
712179332
388933191
481602715
720976434
311914653
460778880
902834292
721417946
921762012
255466242
621611549
297153328
704644712
495944672
564478874
909853927
909572898
871016388
445669718
483549953
892735152
326943003
352557112
332184702
464853109
914137520
107283631
700725547
631164707
14756888
901521762
424844738
632137752
260318687
335437576
569588983
462589754
737085636
520172661
244994625
225794002
342240991
573408728
479446241
631061384
308309723
560554022
624357788
762622746
624502631
827407507
405502853
631057883
748918224
566140650
155892507
405925398
855581840
346968942
141045750
275830887
499442541
962201642
291403700
636504761
533073985
588984162
397285732
258166285
910930584
361926226
625647192
29072262
261788538
559339904
568928081
715096406
422597827
453850263
740633726
292001359
41521695
432659726
585526194
448327854
553990212
761734837
760725480
832705868
70674452
464405969
878298890
299226369
253106665
248003334
300525897
749041256
760035385
192072490
868956024
599213965
268955912
14923402
52690881
591849602
363028388
309809580
150742925
340135264
65445340
630901381
899031199
748626540
632685418
252130547
740561810
316821742
628478824
258437012
566154217
732472519
114503182
195900554
242036605
748513993
633596344
811784196
379539042
767832385
292709178
573512235
322204887
740683824
776560194
598069885
340807770
318246709
111973491
449713206
397399655
464632721
333748368
515912298
466725627
900314695
162667256
904946713
480929447
47030159
151637918
103614673
189827166
825625340
621996036
464408660
19342235
424939240
321264054
637371981
928377180
632655899
60761142
742594586
401966463
575639072
464555479
406713781
326747997
89232263
427681980
749316085
39161480
911820398
748317434
7670202
470863691
151924200
13929382
340531458
266613075
598977379
340707960
854114227
115404073
848748080
781970809
908798256
144590177
394447440
565880270
19829856
483756726
809970
37004245
480549996
43084095
431460673
104166739
68156382
749922708
975178814
269044007
63399025
213065379
446242113
631023660
626015238
442119361
546067685
540696029
909922723
469571653
480483084
626263280
389452153
117597927
324298201
175499245
916505882
30059710
14242755
156107213
748442604
622083724
356270172
610485645
17097344
867924374
118768876
262937818
20350591
615299058
102946746
457180624
178314025
238180571
285359202
740540725
344656931
211200414
185548248
29268899
600811326
439827812
125332604
430476240
478654931
406255525
635351376
573471942
591374091
748350764
633616156
483634225
634230799
404979676
167794452
822992568
622333054
621842783
919497354
18405292
553976916
624282041
11974202
43425975
269830340
908886720
785381858
196541187
84756055
446838913
593580869
470756809
24802550
264076840
241869988
748730521
8017902
70880626
442355546
947772774
749037907
425378354
20502705
424920326
748533488
324011905
544583624
220582706
911991643
222196894
908861690
154333801
464249197
24193059
709257122
487232123
370588619
405744486
68147345
735193201
556510610
901018699
486883841
387896521
907854252
740357466
589043181
20434396
381046386
332198584
141083850
742642105
740526199
873107856
280535994
94597143
744323786
721476882
18936706
898321213
305041486
623526107
624154911
725081821
757040768
512752831
380210309
174941019
626322679
58071668
717679898
429454932
739761523
456774154
634737186
170243532
867958968
868107516
726357301
143771722
892739035
68014794
910569000
101282503
703170494
305119127
338519923
162980420
621725596
884025302
443862872
405927398
739500397
350961651
636712587
748356187
325931686
101547009
607459318
4085051
928396261
775306009
748620548
290611540
425706363
332011360
190246245
456588785
115816501
919421784
77751388
312935725
479265060
363539802
30115648
182561428
245791022
487451158
424015867
634123079
720446899
98868029
942404137
106960432
159321954
576363547
865039045
314621550
17906564
636062255
317418182
748847958
748578056
1017040903
748935552
588906478
747234344
618885718
170255120
370510601
585393872
256182322
267266227
578656674
593984476
223321923
378389648
567577252
246880077
242113504
223695456
449560337
723493544
476470865
338536565
748510770
636784847
740449387
417491250
374284460
510275286
899178698
337207330
701749626
740356464
111067658
345130789
740521694
586742328
748849092
864797238
128118729
571196620
566837282
254701054
700010510
740632010
909924829
834206101
709252189
392171012
89571368
518654825
625273240
618303940
634125448
55251945
262829340
631390567
630220544
253368056
376874558
223889367
173754786
631383130
106638322
911972234
546659335
489766286
165834231
621514269
499134721
748320068
460917841
915246638
874068000
268968881
384565666
284752945
627081744
15145034
632641601
22702531
625245537
14863904
762432530
572592919
407436438
379745514
731970373
131694393
418029413
625036629
301307715
361030728
702259674
945144373
60885618
40332665
902884550
14162819
710067920
727751472
303923778
444938887
376719279
294916081
762571069
701971825
21513788
54703836
700622742
405813041
15153656
307549962
149964512
220788677
318637758
727988694
623700057
455371278
740146242
325005690
441233432
869597257
405894224
862858879
480736899
715016778
405121247
748261975
360844948
572603063
621995842
16738217
909649195
702210188
369173676
573410315
475812654
367224106
449857595
276342812
398835408
141056226
202778171
430459587
909542011
272705794
479996662
37810885
412741857
740385530
462447593
25156894
713293099
740399252
342463123
222481378
748833690
355759101
424159149
740467153
558899547
514243266
53798710
569596259
47180329
898096957
863472468
118658405
120493854
871406461
585959582
369584001
115362424
210563275
338779879
720800792
720094422
457053870
719004284
265689092
271769904
35664212
740692946
478928979
356996340
465909771
748441609
313148881
242597583
435600513
271064577
538194536
625244612
965455675
624443793
357222693
128080054
270831947
789293096
406483390
407403812
480687891
748974596
16192218
492799372
739482740
898550180
537417701
32943009
28197449
125583404
548165531
534756483
636155091
311143958
573499434
480147168
321278630
620772962
942387312
24451056
568457126
480307463
440301662
38202080
76246828
42654466
748216356
405439275
623721828
443233677
344418466
371145888
965693520
162162837
122708744
521452807
286766587
327047544
465176539
599030025
748192585
166886680
338560836
572997772
362471019
76241841
463989314
824618510
569606766
22436435
338522660
368150454
623615420
400894099
625383845
348264025
750986934
777976404
575961729
717574154
572562295
371121140
102033174
622043071
144567070
197097263
107133412
405180016
393764906
573454819
461987305
55747760
200686873
305804983
146519495
468829090
378902157
538761826
391998699
162327876
404374079
480214784
191576326
989370631
429562170
525302476
553892825
305908798
91807317
749024988
463379974
449168507
450842899
17677132
56479384
636791605
59645734
703050968
48361659
839241247
24545266
569458981
70207515
740345108
717579361
29120432
297455003
87534299
777962892
625691565
148073095
718615897
173474899
740493871
226314467
509706979
413535303
636787988
838957628
731970794
827245926
274522599
740392484
243748944
553978386
425132008
74830613
748594556
502113123
39021960
621833909
757554920
278859081
64208323
471285591
318651933
355082017
714333151
223760771
396219436
587713440
768537992
852987698
17473909
40305747
205552208
286439617
121253455
269853382
308152085
748682192
906898508
736893613
748981831
173890603
579322613
622955185
541837631
751777063
748565299
605561065
740502961
486227531
440260955
485668946
740686028
909641958
128686651
731023297
412889528
882297019
633574244
916545217
748872572
740110910
830116010
446973056
749004558
232108116
130275134
739490148
739498873
566239269
342827454
705679363
452138543
484006564
137932598
633782830
264418903
635625166
325393541
334485394
43769039
25610231
555369921
406699337
476073110
405565886
721540422
515342506
439310154
334750710
402585915
463095575
909930415
624741938
339388895
277706950
587520189
323755595
152187444
540022206
148565673
903959268
631244888
860680836
240371582
730072910
193710468
337457772
249313006
197850144
435486940
632775713
18210446
297260796
230775363
928360926
588904609
183603320
425266012
55487060
30992684
902969028
635966079
317211446
77984012
284282370
218556316
748926481
594496012
388806459
748176181
813778699
245031400
588907501
399018404
748971258
740402240
415412409
37351822
748134218
20730931
433598314
29939400
74561975
749811949
306033877
749538602
631286938
307474701
316106341
224294201
760289521
273488181
739360862
464961137
192228570
803334067
324666627
748079100
423196993
321261462
143557141
630850154
485418693
239818332
239744649
434682449
516032632
75873703
928374260
317428216
405488038
446270516
407268588
856150098
343532510
856572787
145194589
636791107
41713
748565239
869444720
744402907
15757438
20241443
41292872
426383094
908710855
361833086
413186898
569559075
839855502
525767776
98929245
40770845
271900369
369334034
908007120
441517006
739811779
509967203
274112217
427921099
22279004
464050100
622837574
272771201
464393015
379891550
732380407
290858458
385933025
296355235
621936306
6252932
739368672
760239908
242206764
621594316
206671511
186778913
222916518
192188199
625669771
523574002
568087755
635675647
917193331
828794558
545490795
774037831
187603197
629355473
803515658
748762705
748157366
125472782
749386705
612836420
17670819
623967868
126124741
32553130
305901799
994046899
443094175
196416258
454612007
361625478
735665568
20552956
548193403
478503298
869165940
451221564
559584030
439403309
728227406
559906127
737127990
483271967
449607008
255398438
476725224
911442829
416549885
544591844
352025195
349255855
799674578
619440784
899272434
185173279
913519838
464237294
384996669
855964519
573067852
65040362
631267883
426326919
20708530
145721930
20560456
740593003
748435326
424330079
744323910
421924962
76663845
363019568
613305314
703828416
748836260
526058326
718242276
739881565
928368032
901703977
347457953
566686679
254294270
897727633
748705596
120767699
386705274
702090163
108773627
748867975
368183730
381792140
291822261
270886864
744612048
630665642
477979199
43851089
718543321
876743766
703209090
579017998
553885949
749071968
700190156
364271636
22344742
717576277
245623897
225673692
171789123
394691751
41362801
184785281
448714472
572651626
621761039
529476336
764769680
25106600
456180357
595533160
743897486
423629910
335361496
724485097
908728416
748104668
761846546
636048169
516049767
748033405
626133244
258728452
18066875
90182780
886353722
123514867
510181047
514034210
404814075
602564270
768137580
704862109
464014061
571256390
298722736
621663614
287163355
726826226
221608525
885264379
748726602
284690777
796714951
305697096
39685041
566626276
405957738
102044577
574272784
209413155
748996525
631352194
336775106
384874585
248716854
636860352
47119621
27226380
791705526
631480321
748576520
397266342
281345587
714948858
338534846
569566876
146606623
427135815
405913839
1000656174
277327018
17947596
89755008
543667914
44963365
343860580
740331708
743678306
921790788
623449719
168280953
19607969
613907501
597545789
379959482
148437395
159406855
406884185
210830245
303289452
740654316
757623830
569465318
42229724
573220363
616095042
219525482
109623280
632802554
500338779
159548827
29936414
572932370
625750872
159692218
311482354
567240050
486047009
748976270
476692443
748898324
335490715
271033688
572616628
914368692
368523344
740521040
219224800
824769284
479506657
573493479
739464578
746758296
123550596
75564409
748045824
749053862
434662577
109735564
471279006
634421532
622108229
910124090
913094732
320269426
89839177
110485448
171330285
23180359
342228824
519183233
879487604
857223656
914889404
265150723
111588144
630683523
482300134
622221639
165426776
16978938
254248905
865265712
14080282
17418676
218259940
522038516
87733796
269430400
182682956
912264769
632831494
572587835
425632810
483107265
463972032
915697460
458263056
31514827
62222196
748150298
717533017
172312238
347521323
782396208
602857608
36071073
440079595
703248068
424302984
262075906
913650079
631340670
571855861
487668031
413584593
630916760
173741928
452807686
619562763
514404428
739356960
870073057
477006720
341768197
503133708
449808237
634326687
748822250
424473709
131940548
748349528
513260882
515223324
914833266
714952868
577883986
350093133
748617043
275989212
425894380
729016808
754569714
573016910
712300200
377629552
47313569
868078874
625585046
18670594
20533122
314685288
740392735
509372966
338243021
232640807
173664511
898478305
601970307
183156782
314272584
21791319
630568156
480157420
509292518
14248226
25264549
543258413
564612152
250813712
749083890
761471492
748951476
90509486
18286502
222366964
335543942
564424220
409337390
739608883
191746250
564483481
337096076
46584257
462070724
748966044
409445533
148524216
39015237
573450602
40557735
532138541
588899779
379169769
204893513
142947054
632120169
135765481
170626131
947912394
223064141
637086190
544582094
804242042
464696579
381467436
215352256
740644250
304471390
369876888
364486860
837081890
115170216
462649623
700650446
611490716
53477221
270268582
715204896
900326419
22498233
587560637
705040855
64983182
122238136
392791294
624777768
514777911
636150855
487395134
486561606
243020604
471086838
18929749
159820824
20999291
45939287
296104307
331879969
34827666
521452744
370956323
439718951
748362319
51125998
215831166
381710367
630505441
928394114
240347499
748978106
476467122
477379345
928379228
607348562
611013176
623973830
376442035
393267278
288131051
156186107
141845067
117182093
186138687
356279616
632779544
510833022
251695496
636569603
402567948
544272279
21482582
623355055
701662231
633744462
422329711
869288168
46350541
126920212
217231031
268342869
882446970
355954237
481527784
882363457
6604642
370397689
827128850
401352443
915021793
74429274
95433498
149512689
748820042
749146411
61860725
25810996
14365976
115134597
509405005
904854600
305923003
298720722
340712837
307206086
177921874
636243895
317372256
137463187
544685802
474203625
296117968
237355917
510500389
628606064
353788942
749074279
901385186
275469491
631091081
399633828
339144034
288021934
230344835
637018403
587056559
361827295
920178578
342060816
403911076
320646748
462000877
616368218
630727816
478897877
748768176
730817306
795049592
625526894
322574737
619111684
740730110
704635470
866240234
621814736
622023717
604534043
217000367
368082209
489632053
250954109
721547712
631260515
305778581
305950594
309673865
623813998
394261918
60957217
477195129
78593751
916600626
22544857
100426650
700630010
338534408
180384778
295257028
13527552
464533207
637188104
109502307
313369887
841115820
340964906
748668103
86769052
61874283
225923691
749011848
871053115
359848272
544235802
428685460
748306711
534775916
229865134
591593216
187705267
35355325
748172618
123871631
49266234
18531981
501566679
233359777
24457210
31311976
748477070
320083009
83418044
342039084
582706495
901155391
300587912
637198549
33054773
144513059
459832933
740725026
116380871
23967897
489597527
463803152
526271831
908453612
485428366
909347766
633616087
726413000
624002724
748741310
335865661
749099809
303034032
146517755
737085932
23131898
405739785
103877870
405734309
323903642
573151889
700433696
869613786
572628948
702288252
269874994
338251652
621694341
340253864
748922959
16410466
236543753
265996050
196560067
430537398
405809340
605940896
744480426
592013649
783536863
908786984
331197844
316442110
563609592
502277410
748965019
377745308
366184117
739921302
354190043
749015425
407115145
142988151
535118826
406019600
709259725
187738195
399706110
483530831
45607773
621511290
630921555
749025097
268874818
405721370
272026848
632874148
635960153
748978153
747967280
405242715
542324035
717563628
621849049
917895829
325814070
569498928
554019708
134971995
917065140
631906563
423179412
509068235
476000746
636741735
15636580
121450686
340492338
548353425
748046041
884907463
868049551
914508074
749087659
749003496
373277015
243366958
748743914
227052839
282146417
631148296
536114490
553974019
79822376
569622409
405629939
18862477
607270550
342826379
393427348
17301534
867985429
589662349
462264991
701877030
120179259
630640800
748514060
18709502
316729226
477755956
909255349
362156953
591999717
748429470
714972480
621849733
485795191
338523263
82957238
915516427
748574826
856090706
159469980
736994593
572530106
523980238
860357970
793412864
340973437
461494635
748951910
338528184
47255748
702117438
266771486
571488592
884332470
749097457
396223171
906482941
833629273
502031563
37932713
477871332
406717878
247012479
97269487
212616349
708939582
21048782
464041645
73556368
745419836
53945022
454038099
50448249
20971697
477099446
319294492
78329845
888253135
306852558
181519377
623941999
903643057
764563844
917653927
730857668
748873189
169354967
305833845
603036856
862925065
534529553
740146664
304253484
346943168
913828148
249478760
488072865
438333278
188650852
321021759
356406158
565188754
405768428
365549276
360573705
637312314
519325968
901857499
816403976
34079209
603704461
515307922
939438752
406273919
905624491
161274487
908612221
37008959
62173484
155777664
279279902
449007510
420118122
65741718
357119903
919814563
634341445
516513764
621935478
945554760
744142262
622287830
181174979
385754953
888313213
740497530
722289511
748258734
440107031
385148266
454076518
378189535
969256453
748612656
624614295
513815279
357275294
621854217
350483415
573389924
515052794
405099529
481054051
328068110
848107998
429964752
749007360
740354095
634719460
163056958
407693451
507737668
296051632
366052107
166727779
383270862
824763762
636016097
708964646
79752689
286837005
869822905
138087405
20602397
30581129
366583898
413598753
23610226
269247071
407366070
786960506
449079226
181843030
928368704
342338600
405676876
405744966
163359813
572053035
101303872
740232194
22903625
631150178
634384342
439285153
30272113
862664910
403569229
222487392
363228869
84385760
252202876
435504668
138350707
636994422
572853594
753470916
267228534
386543085
219652785
353546652
23822494
537175653
906684133
509278263
57174418
258677094
740382020
16603950
418467599
558496102
868231748
861224533
485197789
369585789
146404821
165631308
29749361
265182215
361623204
476382715
703414536
874690866
139333858
764943246
633792136
607801749
737066694
145487153
76282232
163991001
748873465
637362340
622011301
571958740
869371422
748854865
349575337
389782682
253115573
54735171
856581301
374178932
377083084
748755685
622207828
59041987
465000632
359340627
908602717
163467512
411931282
210296450
181347404
42139205
619065928
635972959
747665131
915722348
176016400
478292786
874619125
362818323
739388910
308279441
748228902
900242023
269108845
473405554
168492818
294541309
436270958
58097949
598955966
621724568
204461909
567768738
893324856
102640275
217717251
462447710
193979284
603558523
868164516
42844672
234773425
714986118
748673575
905900726
352983204
342898881
292432955
27370348
155357190
435578119
427520680
108795465
25332871
905141198
514261735
303581658
52581172
17294114
576652168
448783410
346941888
149159451
608291333
703583504
522631676
756755486
748728505
305901700
622912248
726480152
46278605
565955818
755380681
748199786
298669478
304187733
726508657
277346122
534015197
407436617
184878740
440974812
544614683
364348004
316057090
42485392
347388957
161544690
748747435
103510974
704932434
23623939
476902466
426231406
126556396
338561470
721447063
67901995
490902148
423212872
972045331
573458105
321262327
146717693
477293441
17462107
412486702
60357534
575665618
470824698
279506034
153180055
489776609
748638547
460891881
616998953
740407184
420850587
14594095
386362861
740389008
748702494
568691318
66002687
702930049
405497815
58465473
623678977
909586718
438935512
823214384
900383010
25378963
468186113
319905960
101873706
443000594
919205010
15355703
573286677
305847604
75018149
905866579
604323560
632707866
60154645
22421990
450806320
480798835
422606892
481632149
477313980
406993799
438132527
748433040
946551
29136142
569567017
505964458
365525820
901961641
122392862
61208583
36451718
748567668
438704973
748947247
461380308
748912819
228645734
636204437
327767040
928357878
548577416
259041061
422347153
599550711
637019911
214253295
18541529
423622720
579243033
92607926
915657397
624441482
247716418
570947972
331787818
748783730
622167614
27019227
782743860
300427364
821657078
110759328
73274614
45266852
405704101
467146300
411734285
41680466
748447310
432082705
448823529
539314793
800448416
716697414
628527980
20270342
405949949
845668530
826836379
192281198
505652238
628199203
740196366
771564168
27555443
227424198
569608404
892501717
202684657
16377767
609533655
75619992
300637163
379861133
734295914
625181195
216611318
25533130
547426403
504424486
748933266
453341865
575966878
155491827
483093916
588906910
405542143
921926262
275856522
225665045
740554142
788766787
630803766
292001716
635320979
18851718
928361706
589697089
716735546
156344001
323964801
357754539
914884016
258513210
266634110
249628111
624844324
898165952
635063847
714991856
405848691
909055262
86199415
631151009
233671279
260798481
342857472
29412807
84255468
453190918
822636697
614652364
73184031
307404747
28151357
512675503
633666969
111186770
748285806
409371822
422389765
737131524
888312949
748586876
405663175
415763164
69072693
352199129
162099045
908766151
916718318
406013060
305888382
180446152
405584067
191624565
188063576
217067055
636789591
762454232
26111099
829490371
228780198
632821574
636710060
702820314
588982470
194556341
623662968
717595794
109062132
20635677
56362482
30226102
806114864
625984757
368176725
300702828
769440505
856469143
617430282
368277457
623775837
129770129
465581706
3059701
573397180
855974798
400688330
801626149
461559379
504938313
324391912
406013854
888444792
255070184
748219579
439811839
277772694
217332320
450507697
636917185
460824230
740594810
151595707
222606742
49149435
748573478
581442915
864657019
371860474
71440028
406009363
284105005
226899836
789400279
902291389
748415444
99783920
412529077
911719242
911817026
199045862
52390476
569171339
478607729
513698474
571177085
58834050
740385704
740345737
632880104
544609016
325621012
274415185
363333417
295598748
616629659
701911538
271106054
55344465
514532386
338684172
27775214
485062211
625659884
20131850
426823023
748819598
731211198
426338553
365355730
176284815
869417256
569651715
495950213
760620434
748985778
747889393
883991136
476855128
18947114
778002614
567103160
703072758
571183756
600546112
78124318
624216051
913145862
928384658
467361890
424146447
568835513
18926767
601833496
70077802
572590013
21588002
106329911
427477417
392055984
80318161
321110574
635656459
747979710
14724582
327877899
513621298
621191739
569459699
338531591
294396438
287829031
125291973
268725918
360434478
633615221
358809283
89216482
98378232
402291216
490988455
711911276
760148972
158386868
437289077
453301063
403797813
433130470
387513117
248286157
500551722
266450882
739403576
705074551
342926196
192525697
765256304
824626099
477805035
510044526
542354984
405566260
370086750
529230009
627627773
385156486
621808950
386529841
37524615
282743143
469359945
18842647
337331581
427375181
222954650
537870863
116670605
383395031
361023064
625709741
309201111
621900619
765812154
636861861
428295942
743107646
777266532
622113211
749012503
156763409
623716150
511521791
907383241
869403733
154791525
496230878
748075927
162996233
35960869
389559341
869290141
387750514
279508415
361043192
625937771
740110092
748360424
719892212
274312783
500973552
291113367
445040657
449446509
97298764
274214477
184093066
911867245
876320348
715095055
117424602
444355641
634381982
339088099
588899540
14539100
729306642
572956211
340415325
195447054
19631204
748004545
632719696
125686365
19643961
28970555
748743187
330751648
598830639
371753050
888627733
624597242
617989484
192989168
416134660
22500260
702245322
739555632
108025862
910163522
280609237
520211972
494150260
431504643
747968432
388388866
60888448
562149035
636647063
425706071
82265207
747017047
15767768
715222098
486363832
914111334
253185583
652903
631039658
573165294
82550315
890091776
252014246
306342433
458079801
300330598
79373061
320359582
731985920
621844386
572884039
625129123
20192970
739353007
246406716
426453755
15356454
717340040
903116136
431099676
317892941
356007153
626075872
146745658
748207008
445841597
635388584
902285785
442102185
96116169
37524238
170862923
288854763
556075646
968453587
211751258
974825155
627811282
185820012
625210418
477526674
305847492
401363642
482559960
748906993
334643963
93397208
341570447
55102565
901983211
531312097
197920597
268296491
425378331
748508448
376733525
329371816
482331796
104453315
828438512
634190405
151403639
461499684
41797151
474604872
242463976
879536388
747902580
573438385
720648696
785428376
367056100
737116068
579046611
60252187
318762426
735733892
631039001
753158298
748547587
223677483
398416238
589537445
630717426
305806209
483200248
351246081
625791711
856034426
944270460
275795451
449135537
13759382
376337109
739549142
524201186
389768324
504737605
211755486
248658319
779913630
905298097
322076258
383251239
398311498
71306819
510244518
77509884
129760333
534392845
633689772
573571617
779144508
904940670
901939238
868011792
630040804
302887463
634954207
740493530
404603342
356005539
700626990
483589856
371045584
865086878
368260135
50100381
635779396
748903986
598926805
633657159
714764456
634120485
553911221
243525501
636586194
703388233
748283214
793866872
436976045
310434875
799059878
267215638
24287746
64909222
234306540
225147057
16364329
748477315
748223012
181109740
145406435
835798045
901495292
388436041
18288225
748558890
174666554
372492749
497568430
306509344
356034694
361696973
464252683
753166262
154530541
435956815
631335858
631181136
630419738
625503541
221446246
928376029
368380966
327244374
119589041
81002581
446600984
518910371
395880611
910762249
635357304
909020594
607951581
748509914
459772637
620675485
562541036
240212854
473830756
624887989
866680400
256312680
588983130
23907454
525744796
630509286
115501832
625196789
14761259
405869344
389397835
107088606
317596664
252703416
350453263
910736575
427553756
594358572
623722051
875771466
29518173
886300705
49884480
623406624
16507871
268900152
25667509
719951659
706823671
821481116
404602645
632869376
905173172
838052120
623295372
731986087
110072438
401842058
626839617
571968382
748432242
342826802
906989821
402114388
98912204
527087646
453293567
461839207
187366081
449074058
101804702
493456081
86072255
282891635
81153017
305773423
536415467
235859472
243114309
711031856
629917433
372657178
553852294
392201959
431740747
625875018
904707480
625601845
114336963
743988590
912058597
110043698
407395161
114157743
368079622
384972502
321263019
512835371
84807683
748929271
413622012
320438162
81611844
380844997
928507148
543478114
127542447
25660626
856131661
702677810
650903
66206712
708008150
748158792
912788731
999007459
505995845
740097168
721521396
701140675
732381734
261924056
740115463
378192210
302543504
180321647
573532704
906585343
744418627
81829025
636863895
634423035
79536310
748983308
305792470
379535428
783205946
163561344
795809978
214231340
342815374
356157024
587939996
319287080
705027961
320966407
623502109
740157638
335862433
233259268
58520878
572601613
276991326
913906075
748176548
408700624
310543531
706729825
636955809
405731127
405813657
239055192
625252744
868366562
724008716
438709760
744046226
28708693
392880903
553890970
342180298
282536578
438162599
259086517
965936400
872031170
24701407
908767086
702612798
903886472
762425276
484657047
296493118
422346133
621741818
422213999
905511494
553334648
748406378
47344896
572575915
855736477
215113082
901466514
146611564
310709623
753482802
486120228
622046246
867929264
479105525
405744892
59039332
910914888
246332802
87753611
86379703
354626821
514973163
869541032
476689071
718705561
700502533
566850326
700000484
430851090
762687096
155675815
388846120
314327007
586259952
423248216
132418446
27703934
740086934
36027394
569707839
702157969
748757660
966034542
701413716
166441027
744844675
632884184
299427389
49807250
425879633
885180230
559406773
885487970
749095202
909944046
355920146
242975624
173705941
323036374
346096317
476608961
740435617
553835785
448961438
740103078
357808110
441915680
704559043
293569640
192088694
1041111722
701003646
336199667
18882803
448646308
537956956
224130521
300373990
901562683
637008292
86195878
18354476
515178524
901890768
42741462
607603906
482232851
908955732
130961012
455478849
258953414
258222466
762504134
247093932
510516756
95340000
631257846
915816660
166064282
29545969
631355860
966590347
404419212
623528214
723182984
324324217
740691481
885931717
339798669
748992120
898546650
55101795
449241062
364363395
630427796
628825783
332404849
637262870
476449259
236681705
83581375
884480431
718838982
856211144
195640651
290277949
149063233
631185011
78724956
635420622
819090860
461713375
368182344
841901388
216583811
334594336
243334560
607565666
545704036
624753372
161910393
279838166
524201601
412853243
892488781
575274664
514470336
434185553
916541449
870151464
719290484
297297518
748112743
423661325
396090249
862930472
308326973
449644285
1002174883
275531933
47927522
42226793
21033336
748846028
901634137
42123028
563966690
39973223
305785962
511635609
27681373
635700113
883361431
864533377
749040007
909279432
370969991
563413663
17805888
328268415
372176318
820362800
45683087
250008387
96225975
152215681
913813964
372922629
594590290
635991785
24751701
799386036
453627262
628427417
126844122
310603681
454493463
210637426
429808327
309918617
267547148
635327255
348284590
122024121
86955816
928668127
464801900
903124963
84070116
740165000
421113793
33459132
23268563
83084398
740296748
282791626
771060270
188970969
913085796
721688149
361074815
329410678
354260513
244484752
505812540
96424391
368156465
449623689
133469162
605363604
632753525
800994985
234635525
914100991
51157100
414846603
327117302
33454626
338518978
201438431
96241950
462652451
338549353
509636670
22729729
341681390
409608137
949420722
478221742
133891570
888461784
30430342
635702885
71456135
380840557
462020087
632039351
564479926
217951193
406723434
273004768
721448894
968058067
94176380
223375198
250544175
38724408
106206887
61674245
293027628
128755250
815193674
456649998
793413942
347017155
857997582
265187956
355956521
239192734
855808634
625722132
211697184
4647971
553998156
748953961
266261612
251116391
928375070
900176533
72393062
471768385
601670140
358749319
20260009
97273499
119009454
406902092
635336319
257945840
516283413
631737278
206671912
315552961
242833409
513584331
762325410
405879501
238924395
556705051
69993122
618108192
199631398
740180846
583095136
741302004
385738826
583421185
600003972
748703378
440078754
573408287
22697616
411433475
38317501
502170204
305798285
464173824
535030596
424236362
321264844
613531774
553905947
440277885
902474713
104622008
21356202
635560999
453702349
567413157
488657234
446004069
303221383
740201828
205213468
370479859
406678738
740382613
582056933
491036144
554549093
23047832
621098355
196995476
450175927
572839782
498104717
633672144
229376334
703222034
342363555
15254262
733942320
13188112
566065238
637316976
316737049
635380186
740399952
748018772
204266411
71174979
442512942
330940497
866457488
636904523
730231381
1029607009
577764447
37098184
538275533
436428008
540454658
20093900
406490015
740618964
368838888
57910304
355172904
315073180
149193010
405493334
306018804
181358270
33561527
323422219
632688968
933495836
192856079
161500982
438006479
621864120
930415662
399103265
550248042
598942250
501690235
914077766
26826135
36083363
928358220
18231534
30331417
888995755
292305986
476508671
351781774
54306365
143169442
130227535
579805972
625628813
705463430
481550879
748782673
748961966
373385353
342793817
753449354
719912928
462653792
38042489
36460263
581902247
405578118
423247065
631255649
41870241
621812356
216592389
487545220
320134113
481074541
27592723
30566107
576450438
364491048
348470906
2790181
327298534
275522361
462507178
60750050
900649428
740373728
714958118
17500800
39917515
913765124
585856960
460961331
821244
258129705
69090747
322433435
605650589
902744905
577023510
284105566
566040326
573049034
282847025
429260059
631048272
466501554
114363481
637445154
622583293
908921408
636033031
385285310
171998184
624627379
249581250
581624522
22881038
389346265
254381724
266047106
572682191
96305893
464326175
480155487
760141052
541241671
528593864
266016644
53183988
463923946
153422928
481291658
339837437
406987653
61563282
755445655
123515109
635274060
228603818
387930207
166444206
179940599
564826827
869427506
461334614
32367456
174688063
703089529
573096967
26549321
821263758
296465611
573078033
727035200
429966911
412961078
138429993
869988966
235764936
128779878
803817236
238307257
809413056
503463113
452719630
380473810
66525603
315514711
392374063
264060020
381951597
456097350
338115251
715302817
553286285
550243666
188359437
740113327
536322490
629285853
506489653
53775656
97546886
437911875
15346826
221394436
760364156
733958634
330428333
625816967
445672147
871495328
907040534
21419295
572802814
504284602
455055411
879544304
636254560
816390276
632779565
815735976
390486508
491023285
727534620
801509461
740184277
622041442
331704988
748582860
321263153
621618573
141312419
514214390
702912793
326779693
623361350
607442457
245015828
473672721
316902777
85545888
162188760
150194754
748047308
544933399
928498272
625585424
39845571
341995320
908411324
636887859
509687111
882542420
635658104
46221299
21320799
912364483
116070237
632856471
330841923
625143480
322876923
544594433
14673345
45922056
449186297
120736823
438834255
251467816
573391762
856673988
365123382
389685012
523175533
713257878
391230537
423659748
189935434
877952484
480433371
748486591
863689195
16687694
871508575
951845666
128436450
461293496
292616191
749018790
103028760
633336339
93822690
423575116
423853949
438377271
748453236
821013882
748678740
928379791
406005941
636998173
255762991
544382021
285234095
320317162
266215701
51571657
140637333
370122942
798783210
928373948
901352892
885949867
543231176
745623452
559405069
461335109
618436522
142614677
98150242
11594382
557060397
560027617
564499801
748467180
529030206
711923294
568072411
382176724
403400801
405941135
435577858
419098998
717600228
135936003
622091872
625671509
748529263
623638870
146465396
212131923
83785298
418067682
553913467
313440750
636961930
578722027
524200228
83878816
625356215
784787257
457242925
303660170
739991172
740480101
449871267
748262046
166965538
572685096
266549187
21201150
861432703
334280851
524201563
748897206
748265808
516814310
588213930
216778907
909925904
597759517
603511956
701933376
66064776
18794374
44489767
348336852
293495735
240602993
448854907
625880422
711731905
252259814
144113485
871525700
335878430
556507072
946208798
191006517
564438508
388838832
326296312
130101107
177926541
46732596
630491319
342225090
748702938
750593172
450209337
405814335
266639847
555692253
861296605
143008223
783808500
297919507
748523305
406262770
710153989
150887559
778894218
15917510
553851634
702824592
748409040
994563211
622480173
65855888
49758429
32348705
559323805
269328768
298010851
66387589
398361462
821507227
740357972
717678450
271087223
256543427
633684816
31433819
99120924
28342268
301365897
453572008
287439706
722453856
740726942
947272364
385284038
388488955
78864028
480979219
359177104
461068640
535652538
461798643
176720444
461839395
296205908
561549970
22916855
405124487
338533800
739349701
901760587
202351226
14352485
266648881
622041235
748255340
588980595
405595494
481263693
482246269
748563799
621625291
905796696
718997978
353126731
114379647
913950620
55671124
81716708
288231486
381527396
928405417
621702458
591663174
605247213
748274532
42701300
168335550
330810309
701975071
225897697
86179935
632685005
45875035
252744423
586298168
422440182
111432633
500520150
478911641
233667407
483183815
748441406
126659948
349806393
93450133
224069285
96928707
283685972
424121676
748958456
359458702
17068564
334884426
630750562
856146174
849945978
621878348
783776226
35087928
928376263
573470508
91713744
423187538
749059267
901543681
425509289
95590154
338712530
901673569
31307992
475647362
391117238
263232866
630817355
928373371
405989385
924356966
582575546
31341198
443986363
748806793
14254124
748194498
15954377
405246296
166191839
462521899
514204266
560188629
609699608
629484340
396545978
268747640
362196427
621306969
740157799
320176224
464026488
289210641
587533031
416692508
560165154
289750868
748956565
234219201
717564691
109004984
730283142
12284102
303667564
879783452
621676807
306068251
313418241
135452048
369584387
181294110
15138829
631182554
405614699
459176245
55821600
632798068
566064823
725812609
505827106
15446245
719562270
624525898
362131586
141488653
740394511
573642187
775444014
871273080
633569906
195915787
433341854
623387310
246982997
55770898
883876309
921569977
631892086
202691043
748843806
572559907
702461004
87117366
107977474
569565489
453856728
722310398
464667291
573139222
632038939
920381359
326328121
445201739
622335657
67417256
414484657
433777212
464356870
396446439
314488384
524879867
1016376378
19250877
864753637
363391846
748432921
748436730
488736612
748508906
630428856
290569866
566839801
748417938
465991987
747966300
82143607
189290598
154297178
271568622
246312909
407435876
429578083
224862182
739612206
15600431
25511236
620803788
911872952
878174455
772502594
549494997
911122189
326824674
791071584
42573
607137226
18490455
632072044
764258424
391396369
912835111
340551447
19071702
473689423
246694544
437421276
486018693
412429790
901284662
628990690
708918043
427673738
396013426
242565899
623554527
367331387
321852012
415170919
553969694
428902866
300522698
445959141
429966198
464250692
406019888
529899333
597641972
27013611
349897393
746273102
298307257
2890961
566149877
740669676
898684664
367539363
740105852
749013229
740438683
940730755
632787567
367942580
635336478
748439706
762031879
426448607
832645788
303698718
903224605
531327568
64481966
105000933
269480927
28494458
598687473
748931450
80708327
382635032
594218349
515911308
514084075
577748125
712635282
605336232
608797567
14393666
901546435
14558147
17795080
272308218
703429795
342744167
580206768
702377383
336465706
88371199
461263348
936319820
542978983
94018463
612545611
506028781
616204178
791856806
615050991
226388983
250687650
243749784
285494840
284812602
199761371
631199243
359960731
748191972
184420994
481201456
573087950
748560476
238015547
200813132
440336984
573146403
313880787
625332747
748950997
871019659
847932210
158869547
748783777
630904287
553980938
871315716
748992942
376505797
909207223
521174594
462586453
324834431
246650874
440096304
740661866
272263093
581725058
396166155
423166284
435174819
278708734
18618765
909356329
75093019
464274722
301426588
901849831
636649220
803662776
397664149
247885911
928375292
342725244
513705799
702691044
58287285
748495734
628344251
621897063
208051180
95343990
569466370
913304275
29490528
22651729
426525939
976883484
283891382
278900291
296178012
347111933
916348386
233641859
303702244
81203539
524201239
66384789
632847690
700130305
504033175
559527393
755289150
705927210
524186969
454469367
123588945
748885614
913900801
306483697
740201426
736870627
740733680
405483303
909423588
23542637
345793902
736295312
236877831
470817981
845702977
465116237
819197426
965318250
135786499
242001822
289994300
526024378
269441384
237798969
343138613
464052979
566837156
137827997
329998165
740418428
398484410
928376299
352071632
852735212
219589496
461093312
267841061
899274474
627440081
207837186
633648190
914399456
21506211
588660261
119838612
74944639
620031837
17623439
572666148
65146545
904304490
305999723
16587332
174279053
514095419
143315204
165348215
912758930
856573724
199751602
418637471
914121421
740097816
901687370
448828765
626100753
180944314
507535302
305964814
239819351
702749282
748795801
740237419
803582766
825455833
588682595
164016674
136131016
916861772
54939973
740198275
176375693
192651773
405065075
868056936
8058102
126344977
477997214
274287350
737124295
748681638
578872030
476610219
435996654
258425526
310535081
14436937
1005789908
283878936
342651783
738260198
620919342
906738216
53341291
748943480
360191784
30039478
748882890
85652978
621798076
898699196
573196269
263117922
748419266
75328235
727441098
748028917
201109058
487828294
701617172
748078832
307215453
316098053
24847201
412538158
479104675
343745973
360376526
871363573
10595422
19506364
111734762
216280603
625651004
567659979
448805932
453357820
732365755
374595372
180930746
328558886
120553008
120987429
405059883
216532576
338542019
285422280
630477452
21192804
223421112
437072628
305972167
591837779
543969029
162163704
477559307
748492716
22994174
622326876
127735084
912437568
239070636
622129085
749912642
627683210
364260105
471648774
805181461
740521130
596557877
79074306
24347542
739532791
183045901
311075234
596965542
749000617
356145873
760780190
548187997
900814118
636841779
928375525
352204277
890173993
152594195
169244883
596661279
731375887
38814605
312507026
45860314
36564942
36480693
128756422
55189873
406002758
705600198
338524070
207368965
148295601
571181242
141203950
80456663
736142785
566149445
70722695
333831614
16926026
568115865
516244703
137733112
20082486
190140802
869455920
625397648
407175888
740450618
272087035
717562968
230481418
506444467
37680351
66339219
324923255
89695425
364606289
449925767
724058744
320962226
748603711
464208998
869923808
636079096
544420144
413324027
448068164
915532255
283513604
724683667
348146591
338533472
560586457
399216522
335371203
565354571
748455744
484719167
243623105
81123938
595264212
244246419
622133272
374007808
461104248
467958132
573515358
282025758
748981147
712506236
903317102
405843738
270085752
546965408
482480476
748230024
305881249
424076544
17880817
541789431
321083202
573053644
224258614
855936540
444650252
217357505
252928645
748276826
622958221
337152324
406698124
551139946
587206239
633608614
721404158
161166117
368161367
351238325
730324784
488086455
631572015
749056591
378286498
158008981
533628908
913981064
580561571
239091818
910158031
443833322
621987484
371563630
905731848
913685576
183993653
760728109
545295455
780054134
439293127
25725270
196296161
737229126
906279163
740131988
391200043
396109908
243438930
426881554
871447352
928368926
198262040
387989410
816065287
324905120
365931621
474637707
405600826
507128209
928376941
48030118
123505856
71850142
354700320
426086352
14299859
486319883
30784845
939769994
487992728
634067819
96821636
497917796
748490965
909087504
385944168
354006116
49366671
905773507
742578234
474771091
621810137
308491763
174153176
803475494
748865660
620777438
737045436
342427727
901448263
53061259
405865217
748368204
633139334
179704068
903667902
911026580
540469838
18781689
248470980
400035017
52837966
573061333
342342383
125262146
621329933
739629457
752669186
224316244
217709946
633684618
143347278
463144013
59439131
625850241
150731487
856062014
766797817
940908199
405326636
903645018
776564995
464435437
577767559
229718594
270887344
857873713
276218260
440105406
21366501
622766495
625893374
19071750
611920082
625492091
338546852
426104385
904946726
931878384
515383447
130194780
277419885
331325532
414858306
265105528
507646544
748568725
586718470
912845478
632655487
192548714
17519286
223287012
595972539
88575792
175141241
606487734
748619947
308394861
79708809
405065222
504300345
704284716
447331690
271136054
471381683
623528029
626015602
748940346
947831504
1010503050
636285315
623516506
287865118
338542348
114260307
928388185
405593055
26061414
213204501
633600619
140395866
748243482
623486700
748785607
630917673
339090409
573397555
909885835
273970258
827320699
30247847
331096182
286502368
144721518
527257442
159712095
340401566
636936521
928370168
425640659
276604944
388943336
350726906
620783857
320274217
635362295
701020111
575390487
701609508
388092772
519552940
373917026
196597102
572829422
320087946
378719383
21062740
149977124
336268583
632890677
574941249
120276891
564605549
524627317
451060444
406920179
740146999
871532737
439622975
140370221
388838745
700052162
748439347
71501294
20055614
813452822
636533900
798151098
22760879
31071245
369575776
740507634
577760007
466818375
116194806
405600611
486728804
740038225
604985277
186683543
504857027
202224472
484789624
749043733
746652662
405676532
634201200
748846970
748119853
427635760
636394780
554431228
204646414
509690110
748860415
779563202
171991155
727912226
747888380
368154137
260762207
368616543
411745673
572616854
624724462
910646222
292014887
748582520
53681690
375215926
636678111
44149664
372061902
871029625
476623111
427946654
27600338
776717898
31124653
358298158
621662579
798400148
405497543
740195036
883160358
622025737
405206784
625736588
748919580
27658816
351078065
622463666
108278768
313156910
633036425
122250606
431452248
622460100
630798303
114888369
464565465
25193520
904645854
228050019
928373065
48753673
629840676
141757566
252446842
93082217
99363929
633595295
481479373
630600476
368270080
405643996
749085967
619784713
366732518
245118781
461497799
528063277
967660788
498760779
170133209
63175375
636073174
1007416982
385946716
478119610
784340360
633804460
87248595
836789144
710723899
312934234
748647403
635616470
630476321
575480944
449985678
282171108
748443817
743205072
73820307
406788835
483554104
155928535
411608498
396709874
578685560
422266843
630353542
18166120
123517428
715106384
237414333
621836443
277920506
762411470
713032399
371704429
763996465
464895706
633260260
861417889
621973585
137566314
721302858
748892198
832880748
748880467
405909154
573544062
871167182
20699399
700437194
397456226
386871831
18912820
832878271
307934568
426235222
342267040
703634905
749063964
424323156
252645693
405584324
912728323
572545958
298994609
455634590
164746936
711472746
137447997
286304093
393883269
272037531
748576369
748746584
635626187
572626884
384363324
504933591
635775728
418875029
342665651
855788137
633000747
748904222
598972007
338521071
636790246
422217432
302563615
187963588
170930219
784262540
748221337
339226472
899705953
261060743
541712355
538573918
222593636
944752172
385823268
748511563
192784160
354709101
105573886
312119382
361026105
57878594
154101665
913792375
391664559
741030704
475844077
223533197
128250819
739375196
312978345
143018853
916987722
572811251
438660451
829061719
625991291
342857356
748351622
748983066
323238490
871189208
371490307
46455478
481337276
66613951
975856320
524308036
290787731
448731745
633306013
596977162
333066866
633614008
43647253
126284269
444832068
160085756
159535039
742202958
426849915
487743289
464698016
913347878
302678037
564446245
621347318
16587143
579154297
72582241
625613204
494841159
740565067
514585116
909500406
422846404
745434990
482568158
515164986
572548165
909748314
701104248
728130204
155231791
445782564
253866215
481959049
709246183
117354243
140485422
221081091
166068734
860421554
761570702
747887786
177173594
262915413
624706878
367578273
524202050
500769006
462423566
623895812
714974612
380102867
357675146
484095836
801982795
805945771
507811300
485301816
637230241
48969287
100523969
42590669
748209942
62323061
748917163
338534283
119978416
107292207
283340949
49553478
28714559
228601829
439523181
629228905
236226201
748324111
558378593
47192302
721609802
901667179
912737838
715205335
335895372
1008649080
58725584
571492925
556581897
53792751
748940144
426159626
380644709
488360535
368043053
360942284
625550739
305072476
540157651
912282714
119672783
186601812
732349231
244300944
28398670
454175189
394522349
518226141
702342830
912417445
33434000
748453423
109408016
119014042
985389368
117763124
905545477
630917978
748090310
721585416
4015
740093900
598950925
919906404
425503765
404070911
464945619
944573708
362521625
14319572
25813226
132058092
465155490
386055380
549594993
855947701
404479011
703644428
406760577
632027628
159308421
75622216
623595470
573172626
111813897
441650124
748830572
359347839
379160217
221035874
761617664
324393262
903140388
290546978
20522907
748908980
338520590
223532705
405734391
106643883
14111312
606746299
564422636
627002947
855945194
224813173
482871307
286727768
315295757
361052713
632939268
630468506
509671469
536711474
300116930
401765458
805527920
342318542
349850207
388146786
279604187
436588238
614826470
16071861
701878344
721341198
22474528
633548983
748965181
373319468
479842756
444410317
45270861
513963972
305806207
635445985
505523234
124522638
623961295
438109966
241572503
719619698
475288604
706613389
508692937
486112083
579705791
158840187
720146155
120839375
708936151
434476119
913607870
466274224
909925910
747972906
159205738
30401966
124419888
329535329
335353270
513542414
501586056
362611845
579153609
49809439
736736700
718942164
258336616
748709072
630883037
704954497
740464050
364395654
129962164
37305777
902565283
288381940
740460888
733284258
528671589
564499665
70719670
625676198
98764683
445418516
825725942
928530896
812896026
863381954
348501441
625229735
422224745
861440558
903360704
702850502
702461676
371496460
597713241
147584029
585454484
717683431
637340645
108295370
21364517
335381348
631524819
482922345
556205641
243314696
902261324
439691947
453981473
409527980
21740258
901418360
632888274
338545849
477685096
947408756
626270213
393574286
904947414
485183360
369583985
623466470
440107501
406614306
194456501
635631405
18682737
101038903
40167052
747383688
634720801
130757892
550191788
629417009
543188837
601724969
631231528
108284516
405790741
912760310
456011832
759310106
316907137
908818646
706823120
58511459
740663082
571417421
928369262
437241834
781101199
545714639
73002374
625183853
48744577
624726755
244747871
745103827
423943090
210263416
320816427
94734612
326784687
422399886
129397071
17536784
721417766
307311315
513878329
318837675
871331299
914016480
225470436
625333569
480686311
749009066
39278201
304668876
636721011
978179034
618904405
342358148
479982873
580107713
61007563
914112344
748047458
479525723
199946245
928380290
960308155
626430424
111025841
582806782
902790648
331111729
35095278
204388318
502119482
573523575
176642760
305957865
167219937
258477313
740194038
867921151
598957898
245433527
800670841
773407094
248063337
740576622
125552452
915354595
754651837
579194116
340096408
115621010
405194470
573412063
429666539
453706276
349237436
903571579
709897190
582816668
297841007
700051543
57922842
241523948
582554999
462499807
54516759
1016660713
747935952
361075064
571183496
158340107
701144364
381360843
118411923
630372200
916066464
59393909
384697157
225085372
826231598
476384248
748557782
595669144
712048698
584241262
528560160
605844627
928653462
897490850
393491992
704736752
494747526
622380906
326792894
593287649
97776856
387896667
509155226
212652598
192284866
490720545
179095352
88266065
740348502
440088122
569241899
61158366
20035320
742579760
434522701
31003292
34431689
305820074
434529815
81296801
314107836
870966530
748264920
531528599
256665919
20121694
721488410
334046680
315071609
415420163
748913756
621718115
317898407
749011280
747911845
324265554
477335286
625808579
41787722
424238451
506890341
747982436
513675253
407348560
581388069
338091303
364940298
633964873
422950757
249522062
428676875
627870868
748961780
748224715
54387581
315598330
750450463
447221014
909842167
106099535
854384149
635321321
11036672
56339295
582251261
909720864
760082671
622583651
839902886
282879167
362916560
856643659
14776726
547482106
915760452
263466269
614871944
870047376
485178544
916229893
902572184
717669085
912114216
623480778
256791082
395461802
739339891
47355352
540541911
323037536
711759415
360799702
636488257
740308123
289921590
723497706
856206546
278511143
321395239
869949787
173419761
621775195
301205327
908364398
904565833
335613280
435464473
349386277
154527344
901895742
129970065
390703424
98529054
467294447
408045590
150800423
392112498
913628544
740189030
762699745
612890196
748200908
636789598
51978279
48110110
14232619
306023369
873835555
632840727
345985498
430389194
505271159
868269974
177904294
709274250
751107325
63613075
345263207
872695958
622373348
514792670
131819312
719661571
130903032
69514001
202328933
453290902
405630145
748103426
458084740
942401581
760125044
431056252
116508225
509008976
449926235
306893268
483040852
855876422
459669477
465148040
856151772
52557613
261845674
631338562
125195994
497717613
551330371
628655722
748502335
869412583
706935612
488028559
635970863
432968216
761428741
227650718
340398564
406703453
537100604
636070055
117446533
395908693
91359107
14579992
717652267
361936205
574384278
439407761
112109616
616746425
740447616
369584155
740397326
701387107
621724670
568182091
124779459
738939126
731995483
762506515
403365315
497632795
212036754
569560644
244832503
908309558
406508038
748271071
915267930
748511364
188955531
56634374
398782444
70418700
871302902
599048199
43548844
149432339
143103044
242707729
333231824
558240080
629592544
915522505
117517948
95573052
480657148
202188070
133428709
1005356887
630463291
345006784
362710829
701343973
280796423
173147497
316297702
69285181
506099478
740370848
548174401
180710081
19200093
87906035
145003320
562565760
34662201
340410466
180497128
111268031
377665344
251360115
868234585
262077666
364649981
556914330
331202555
579828120
233312787
420567786
625815246
312835667
405521734
430832083
841451737
740589398
866209393
902427283
767285366
1000983128
740137484
748810724
29152455
309916305
624478731
346635595
405693881
356210877
748834464
427849875
63161412
304679748
564466625
110763004
145334353
383609401
400011271
16308278
704378798
95577077
830536026
740636322
734323362
628538158
515157780
476145822
391081259
346391595
149128594
941393726
367016088
920004703
907238101
514593535
315041888
556186514
890940475
906691044
89961468
168567082
330637713
241967603
405558899
588899564
305799849
493739062
635273756
734184991
573200690
253673885
405936395
152615138
588903619
623828516
702768175
385426293
700225160
892759496
740366826
704309125
505112842
748342784
407032695
700042202
637286563
744655856
419031335
375783960
573619816
635608785
556494451
502729019
224849693
327231609
748953133
432003476
81460915
338537762
719631241
24903291
449997230
271650205
358687897
900127183
632033032
617409889
740196626
627909236
35651134
835672578
856213819
3408951
744308184
720441763
484972424
347856887
740138894
631201045
739850304
77626118
30507608
600579578
616323193
405498317
617162927
553884945
424349544
290904355
286493295
882515659
405894774
723478914
548232496
947843251
928381740
505320352
573469989
621202245
230112534
526097807
390331139
422395710
232958219
449345373
871334906
801536562
27055447
64125382
205274084
14917488
566212311
72880038
437042995
111274120
911471893
536533663
218135061
748691958
405776142
740274859
535534497
514533386
307364849
16326019
482403268
209521314
897547140
480679451
231865414
81542423
572642716
868269709
904536354
573195233
569549950
15563232
463875205
504828198
595765156
947352774
483487559
440934622
27214983
334497210
164291109
62370660
157952266
5784792
147517320
899464202
235950254
292282565
125430578
38360171
449183433
928391472
110430127
371948912
607418677
990943314
740470056
703006830
354105616
631181057
114926635
748659432
127642804
747726553
123229367
426384691
353475794
303713009
416690028
740461670
587616555
734566723
292704757
855800330
740394541
77070722
505622162
364298797
621865959
425687820
910282190
749067518
524201661
629937313
27599935
320338216
20507016
464885054
918935120
464719204
480137062
356409622
363199847
247968653
305805046
703565664
597620612
25921124
37201250
572647370
571254442
131200194
748729458
339380327
295545055
73163049
603830921
271833423
746155532
390281832
501095852
440717787
558329930
514779663
34652483
902191818
703614054
97902231
23551458
768679963
740253560
328028121
378148695
371699180
540455615
762434473
748174964
499956880
406621802
355904207
863333953
299240159
905810162
299213438
760283694
621596689
596405234
22935728
446169629
285659170
928366562
34591504
635071368
47912916
365797697
409600121
188472982
434824888
191699296
874903465
422587522
492912070
757188811
740350237
338882786
506469155
300577127
389976871
422718576
748936501
609250561
543016263
582956376
748444664
207847190
449134037
572545765
379776532
634510547
30928709
908467687
38142380
761721974
898996543
79773796
305991294
418155055
116102838
353388145
14177489
622455955
598249308
778063081
458262506
14784831
449390003
1048475028
485252942
748226881
631290732
497243246
291894785
365846265
188979926
906840890
267901175
79795050
189612391
529477084
44304486
448275105
90506060
503396432
740619414
425108323
300026449
198466859
703144057
747951410
618455590
372380000
191705245
216085327
227125001
623323558
748746222
588985248
539153436
371837225
20966196
740378233
544615630
928375734
895860054
748213248
636958195
617808504
84878218
904703533
634942291
503916980
318655733
361557445
464174854
407952745
85956359
803995207
582581257
631049362
426764024
905846532
749000353
748283856
748206066
294420837
867901392
375608041
762586034
942404653
16195950
444503203
538959505
518478985
743469726
298989044
928385767
406461216
364660716
536479487
700071139
276002539
406441830
578646546
479240783
450663067
748935290
352352054
902287112
20639151
855783470
434930996
17699773
229261373
479982859
360506333
901321075
135217954
52505581
856439310
728980562
28317385
55238050
704544932
555305430
620313460
471936448
235327186
746667242
944803963
19853523
370421483
718173264
227074076
291731944
402002932
740191993
29913482
625585409
631080902
512971348
265892430
68383066
29938052
14912126
703261380
149160884
368173534
314186383
333959523
246031372
153044323
158952175
748537716
228719128
132375132
625011905
571567695
95080278
86952800
636089131
625247418
487745332
637070879
97298675
78855177
753497418
721411435
748265353
359515417
79199981
620722013
572617311
760741206
823281726
917628150
728945438
591924737
832846746
748247534
329331407
450081659
462536949
635039316
151212325
26189945
552358627
31186851
353736059
487118208
112175091
619705739
466502378
319744821
855931297
440888007
905932304
622079577
548834610
326358904
83600384
622242022
624888327
883941272
594483647
728163690
342183595
915664711
802133648
632936092
289958003
631012303
37734832
229138316
861113864
633136799
627473989
445887759
850758487
249250307
904095324
747886268
406009721
162526010
392805434
329270822
480128201
740174522
120516612
210440466
563092858
855997405
559434740
295730908
359933652
170023783
173585660
15892549
581216140
505675655
368170444
261451823
453262970
902250884
461531544
320200382
866223841
211046211
24585817
748535606
915415500
748897789
78217851
569694576
632795440
86847723
585467865
478255066
914523524
748859479
250359614
165413396
338521282
371070439
451191979
443361443
359884406
103535679
871130353
487515347
347044044
479060538
928376468
501729307
113799070
53654888
906222530
35183831
748889822
859098554
424476373
928384446
928511977
637332171
748934958
548277352
928393788
749025306
385931759
633587767
573187844
366010538
26650200
631427413
542070698
343182386
815673175
477806707
635326308
87271781
911866184
484249636
748885867
403584321
187724993
34574083
544024293
637255816
22118014
307545372
15741416
124335460
408963534
106644186
381209967
464089605
566846182
478850637
113571248
635225522
748224421
748620926
171134951
117535991
411809274
366573316
170406035
748533577
403908693
287819727
389852304
622132336
347729446
101222463
636683152
543940313
909242436
357468702
721072470
367408058
622246479
263946945
74806931
154887112
422246767
594483858
249925341
80929534
749041693
211880754
615859211
90446658
80519208
779809002
917173950
100496168
928364496
588906703
405899685
856497378
27276968
546726219
905361331
571358576
481603930
629922087
700676683
781834561
557379065
632802752
754943311
26763100
405518474
706168813
262873019
855976562
477932662
624964455
63718438
855976015
415069239
835777104
486351164
399768590
92954893
261938763
482537422
998566963
342275294
761742498
748271431
463300040
633666999
310508963
229288890
462053095
703755980
942795811
626569595
748185182
23870867
241531422
633820838
92114641
176366144
597203089
620856762
27101279
907370719
635937575
740483209
782700433
748205856
633596218
130109576
17263657
105584344
740197657
748420735
121500843
365584373
737062975
380078952
136126955
800676864
102377892
748911380
748895744
304521763
281325156
749077782
156189157
325092971
71324887
383380966
856098564
635765145
430937367
31100598
748983301
269332844
20888168
406712505
298782153
624916702
338546573
14093005
617005938
743336934
915327901
337370548
635458328
793844600
109287646
142945088
428714584
614494781
615159696
266104494
622286241
867850879
235463458
282167298
740223534
278637756
748464295
461228880
748455944
34794295
257940601
388619614
557651494
793838232
13718462
928366518
777611383
395008522
625931571
148125538
76000172
505305253
568092344
412337833
159570524
630610969
109101174
749062748
633612415
424496969
386526371
870869677
175960306
633539138
955518157
721518830
721582016
622272724
715531128
58028979
107812404
231205785
20889531
476099702
902509770
449873406
491216138
127725633
18511078
467152862
553172230
623997759
621007024
722387413
411896349
608841130
735419935
344911480
560795718
577650028
633587350
702034988
740498618
625150636
360708058
727977950
283164487
137372396
77647395
14563264
25966477
292755784
270713808
910143313
623723704
124870052
14807393
330292121
175245375
146760300
963588804
35716408
184304605
437136029
752503381
403711056
281896970
207229782
20528880
14491975
332421446
421221608
928366340
750799909
499696352
407040541
622174318
748630994
718067924
915735704
407039547
572587739
509999019
633146425
634163432
308420824
321263649
730388358
957514394
480499818
445161590
178747797
450776340
554555630
85900112
867432432
820967816
377646268
67859802
418660257
321264326
407328778
952618122
540351751
368149588
911611872
436589085
18317945
290508716
388876053
761200908
157766275
623604748
632858510
81768102
569575720
201605039
625534198
454347591
309945362
700641229
919363016
88084313
626292102
558618251
334036623
913510130
413922780
120714805
919911391
132204188
19307915
135099068
409955658
632819372
591938509
113584953
740610457
297323642
361426728
287279126
333368807
451105107
504351701
25766057
440484664
317215314
568526692
856523120
449183159
733626025
292099340
342916159
24750062
466015382
634089554
19211328
96158981
129376429
370145104
604739646
188265892
5513142
55940805
122734771
174168399
365705372
234678161
573419864
445362558
740507340
465665968
533711538
740452675
335002580
870110808
606861921
836896987
616298487
144967064
25936138
748737066
749074981
44629282
15635577
740396923
294152241
303689235
909516499
622086024
59177718
558809328
599022078
586449476
406013232
622271291
480006539
445177092
401045448
856588135
21703497
43780393
748861230
25259384
366445949
480107251
748284529
765128400
634534771
381260540
305999677
928546003
915115412
944456552
88020615
939239334
224425142
227436135
464481855
325501749
351715025
903394166
864584870
635622047
504420287
81950970
23350587
503624387
915749894
20619143
572562725
140163534
621657150
624951044
553971290
22565659
762077162
60246621
905460151
598918142
369560072
259882977
414154438
407979260
242169928
635711732
225722497
305778571
621927624
476006904
569538353
207423823
188495571
430252413
16400067
127237529
138839387
768960326
632900127
18781580
125436791
10030482
509592491
405692920
624672659
391178782
909906061
512714947
250494390
450323242
143382731
428732221
463345121
47962924
634149272
547416391
384337159
740466866
740354922
402560304
572933045
564479990
197353436
476568900
748820072
637090476
749037606
908453791
219453964
324315987
134000931
740624504
748397094
748720316
595049966
856038114
710133853
244763440
368152668
328033687
19162718
36519533
270504544
406960273
25470984
476156698
895599852
747511812
620798622
260538261
342826491
93707983
740744894
405945064
749014021
99301574
225756720
219099884
744385105
736532088
725702274
898993532
48488788
336527333
461818768
133135831
760012399
432808870
449633348
405979772
281143919
898416584
67621586
584948375
748283076
405591883
928367274
394237674
211766266
622206166
478118316
309632115
593959216
334265949
573223114
580725440
480194964
129316108
739383270
330022802
748595702
476255661
371519276
5751952
734529715
183562366
480387251
419422264
743244354
486560647
744046969
167727393
26999378
41041545
338528001
19003461
597203124
900617634
596794946
140073101
636549092
431620820
703509762
374674027
636084016
740111412
630888388
406484427
122104534
49954876
108801441
319003039
56805896
500059666
42367739
460593775
727557199
749071435
30271715
488738274
622127500
855865202
229649718
486011326
702889470
215090137
636885965
748160756
477722761
237130686
588962401
949704914
67735634
294401308
482729184
259954029
313635919
869841709
514160473
57375343
306488179
120393699
439649844
52048038
249804377
356032098
916849902
476463181
114243260
324741314
700149096
65111433
213586115
625650071
344688848
423222404
869972996
509762769
545122471
855821342
580235238
596207022
330009230
909095575
367856835
748534482
382467953
836317129
71902492
631526226
314163662
573130489
855833869
338530375
205032818
624859899
621949325
338531076
625811602
242185549
284986383
254915951
237037196
227972829
766016400
813612019
898955508
379191259
114479209
748301528
180766534
18972884
446012410
46745598
572047905
21529118
491827456
834015366
841098631
637098886
625134838
717596694
59096363
635332122
637373006
450612947
618830905
29468017
131335144
15123136
462314128
493668308
740638249
103651537
364822425
899337264
20097982
856118232
207464504
621984884
748674535
456583079
445802812
959713945
169229497
403273056
405894433
56998789
212386103
180287150
398948709
702475152
636320389
399193277
928371042
396979914
154846556
362660331
740114677
256234935
554020080
565570582
463470530
280282513
364996388
25885222
271570819
33703224
607311291
566046037
583511578
710352517
408820371
448585615
140806001
41803859
513634188
729916202
83889712
621441598
505440302
545438036
702086192
595851495
748366860
203573530
902335033
568866827
19754690
568257781
702488432
744066619
311757583
38696517
898784574
761338542
842025156
80896838
622224154
636346418
34475030
621629653
405703990
573216687
901545096
748967894
116321656
934467156
326486518
623688620
38374195
416129693
870891116
229087168
630843836
31386711
84151228
701014856
145182913
633590968
748050764
335032533
305826956
912121464
347014951
330969065
215690987
626001444
576144252
28704126
488240790
48522070
941219178
145974989
637374585
762542809
583067785
626076394
998912640
33934338
634473945
85630482
267156663
265106831
66653303
605467296
866257784
450319224
748131193
636230842
220584613
430923584
15447725
636083428
338525263
155928947
573435635
481231268
998074776
485545916
486696293
749051136
505869371
450302389
925828429
343976618
599560527
721355442
83781360
598979560
407956424
748992126
480618003
301712615
513111631
820711975
405913380
715076971
375157133
29388899
424033382
625489302
798629330
406025115
372800678
569424877
748783034
143162346
627696825
245660101
420231724
566145114
624867669
911807653
402057513
740684275
304628721
305943671
5581792
884755292
748954207
579375503
316312604
155262206
634317478
749061907
173709054
497450706
177226887
609274278
121139955
32922094
329412931
309929629
349876936
133979853
476491890
43041200
507124691
706273
137684856
636081793
25990740
111663381
423706069
748237507
888614251
372782176
356027944
129135760
882554192
303831379
368274679
399294177
69555570
88069257
454839069
483517850
243286473
632793338
625504189
572549773
566137594
901549290
737857351
622200993
385720288
126692602
914386092
364549595
868026260
625183622
571238350
110559170
627183964
105095361
572700845
842392914
341873259
40815389
193519019
758395747
446517608
120937608
372397727
910537946
422846106
464387062
553375822
282079002
407071879
748299758
388992906
721609783
481185929
176539095
238133267
573500049
598628433
321264762
882427231
306798561
591874574
623422106
905533686
634961511
928389271
919733442
223555529
121584400
25957262
599814400
905733577
905775120
593762434
636784760
43190584
171278202
625975603
398437381
740709998
740179261
793795770
576182891
405518571
700130838
523828920
762110761
479673866
720055164
449062037
310262946
73707988
221141227
349911653
39345007
359753420
21377803
700088833
311807144
223244309
67552491
568448212
15768742
748336776
701032753
29610486
183123894
486518282
592778036
871553228
372971930
338550816
571521907
721562509
421940552
26206944
618836238
235740223
571487738
742208366
100173510
581796293
387544133
487506507
408570022
23288860
888343434
748946520
234077535
432305136
721376610
485787576
405994131
43230677
335208540
415981947
845589320
965836716
191048318
633581146
35138340
438741604
405728108
740459545
889374242
380958986
303840652
700127774
338534671
478024022
902019595
460851032
368183508
427267929
52795453
442969353
882657878
363362480
480099918
760851199
341785067
405971282
74874795
636687439
493687855
633686634
161317385
952206523
901399562
163356878
463331094
525580220
308984442
17307081
103819225
760000904
472325575
440569467
553917248
464483386
313476146
318948337
505586315
408542670
423590188
344595873
568385814
277303966
298722978
814674451
855948896
35399755
338532950
882566276
18736389
543939838
315214415
866626400
509619026
632643772
733974571
447817406
509699267
749078401
505995726
724420339
233160930
82328901
336844541
211279292
818621191
740365975
748682413
444239403
624935330
305881337
316241792
16354228
406914239
52507544
470820457
501472338
789789427
482728129
637373948
541534498
462223756
739576422
445011726
445698733
632720079
388066381
35689352
121956072
61015845
631124144
223473904
553054436
562639445
305901918
162169320
859403846
266180445
483908274
637205845
502680027
252536693
869612612
462358697
739842559
744486139
513218317
381836373
599322150
246063498
285122675
606676996
20224878
740503537
630459863
77176719
465771554
576692410
479483960
405662823
166154048
59780109
739420518
461365819
21445623
272319654
1004645293
374021002
27400900
249586446
40344346
178832038
449333282
532860555
392274206
274492226
856013384
393173073
566068631
14310813
915870242
376188597
749089632
564346166
185166136
819645822
55155487
350574148
619543968
634819362
477585858
480585787
201811626
321264300
64385354
364390563
573449987
893355698
148159235
633587413
26166038
722880398
452574467
17676539
870010626
740468376
368167400
376421615
477717124
75313136
17007922
748917289
15222957
740443796
141871002
295376350
150053147
636913840
937101834
286458581
86560059
722132328
748760311
720092586
232547598
20356876
362708738
875574138
613570222
63057757
504577340
569597163
275688324
739433264
457670131
106846552
878865265
630412585
253587044
325160439
405584450
521939495
509277351
342073514
319264322
124122068
58394511
523873196
500824057
607937267
22409901
906273942
450081377
624735171
553974917
238748665
353658847
36679965
919801369
15600395
744181500
145279335
928380427
786908670
573398710
78780570
112023901
322963586
16307260
303951249
564718011
424330506
244460395
636789430
541546904
285236939
97889052
338739566
286670552
18066130
707364805
749022920
748253360
749035002
748960670
435604836
567461604
257977191
133826775
70802981
719642702
462021069
25072372
744339596
292982620
419166569
305985939
357273172
901284554
482404228
573171977
131324094
162529960
754083181
321955856
572150663
571963856
598989660
232759902
368256136
36039373
17454032
47235744
115302694
630807654
25155501
313617573
198299318
622266032
740452388
902969492
34428406
748876285
585400273
344779728
20972615
216094905
57888537
487292190
721339862
305323909
332444856
704621822
238800985
172978908
316125071
286383104
739171124
576601169
303105107
410862767
479307875
43494280
565150663
451204357
368178876
603769151
282184842
633665010
164724824
173566471
627303575
319190760
488600944
707044382
802142701
194859198
35166675
469779780
913105687
183591272
394479029
497446723
702178615
748998804
405854452
572604643
621747167
146500724
364270334
629025611
397077684
911381185
748663879
581518416
224093233
633784777
409156586
44340032
287869715
785987761
703624416
748486142
703119403
453835476
73547604
636619588
324904863
482547469
172693543
42919671
514523937
173755392
480236427
453603160
564482888
113507472
627321677
15730108
308978707
572996370
188240570
401448361
383793739
636997535
748881415
476944187
111990497
504939090
317098481
760364850
369947575
80622019
61324959
27705952
783998186
6198172
371104716
271712823
635639786
291039686
380886943
701061348
347183278
759656246
372778891
885031520
405848988
907842408
358357571
902065196
512335176
320747082
569413328
440083316
598045514
446029239
98513964
862579920
266240740
344491367
450800266
39668605
453430922
470656405
748880204
390167904
437850060
388409863
290908757
471090909
630862324
622347857
16169486
634422807
371203815
910334916
598932353
13694062
392393404
916406076
397779713
306006533
81979477
480093404
327461576
619097163
501865373
42980028
904431091
912041580
68308072
909884462
913123202
856029979
558744852
22493542
748802047
882760026
732382003
82191058
405120885
627471205
307397410
634656123
762696338
464025778
320450409
913306260
472713209
340484634
397405905
747433232
378191405
856054998
481755109
700523652
702054937
740609509
450322082
535728836
458970751
377477889
405905591
740342239
83890432
424450175
22907322
479271866
564557482
703487660
740499260
292128543
816776144
351270781
306440352
583617720
740095430
702293425
568317660
172923696
537206763
748458504
157622692
701264906
827313962
553988455
823510062
748926296
745229160
122746940
544053066
542616077
376676876
70969816
115807636
96442649
871547612
740197651
291663161
443254689
637167373
159115734
600027048
250360510
598955674
66012703
1013082008
357211499
621790101
748383276
772971918
901947956
278008003
624898578
407568618
632766971
144332857
481004889
61218776
574253849
290019289
414491673
291552392
165675092
299495457
244731626
564203877
543970396
14403184
616302894
414900761
899909544
420435542
391142978
740279972
625750676
115905615
748388059
571949480
704829822
917404160
762193411
90118157
496470373
513522050
748833553
704136704
740151835
277876875
621065055
34894825
67626120
206383312
628023807
635947900
601838568
262061420
464734099
194713210
633538213
528594183
385316650
149035681
565482758
15799105
579925802
194417061
542533694
235121821
504560538
484931980
914876029
415445667
888275989
827049974
512550126
616001724
154392999
630515030
514877975
169635199
269777974
868125404
748338524
480656508
14155732
54276999
902971188
95417378
456519984
55795545
928366556
295706148
748883677
527892660
454067759
622133520
229587581
748581276
485080342
740415409
230217201
749023112
145936713
553906180
240426174
20073963
406002427
437618521
370170699
410882060
46846271
338543684
903420787
623008368
573112079
511973880
338401012
986202516
256003111
319203025
632595620
323949832
635965413
564420898
637349209
96621180
748660447
398887614
740121878
634827915
506069735
272519666
65643307
628673259
337993306
629831542
267745884
52728125
267645113
855931208
451036652
392432031
862418371
740392782
632790710
928379425
18083983
263279658
239365993
166870123
369517445
264232315
408959513
445707092
284434529
748331034
748886166
91602886
748998834
620854740
38874242
190352130
131929794
18333163
110683688
341741483
102399515
855110988
76917663
720487932
75908245
899117072
298244645
514071079
211366198
518583178
244603480
740334554
466901714
381596618
19156661
632800336
93972605
108737039
622255950
255248434
369474231
321252395
826699356
202617261
586713947
461036837
855784316
81040030
748104824
54456648
623402069
340065621
288138247
731103140
186527422
873179677
381229502
156231278
359486852
635443841
27031366
947306388
16544710
739487521
48704562
178187882
158692576
748152350
629286492
399834598
15267299
426409288
90841278
356862987
740041651
855937650
901190822
700746517
22855242
737068104
173666410
632650292
306791296
359618535
554057967
368176184
227335680
19662201
49547192
630504804
911145266
257053042
389140021
516546361
749080586
179974853
573476425
257286620
748136636
722029998
328662195
261850792
236688244
637234313
143844709
630325860
723390865
625202768
756383605
264977025
363681906
938618526
95693196
466502848
23780180
906388663
215374036
740281621
49172648
549092828
749002045
735730975
636901288
549512954
27399753
748593002
166136418
928384962
485445585
609092234
281081299
219957778
748939362
72122447
215839522
51166783
715097070
622352076
702457802
598608629
453692584
748312699
613938604
740706961
46715295
141189365
30276493
748940437
622133594
342920095
708930006
748522783
333684120
85059076
719026644
125293555
81959115
522411031
324860742
33763363
342718097
748980115
30637864
257272358
481568475
371281988
113658310
186900656
748301430
418478205
406579732
749065794
305992240
40915231
832840177
885578005
740416081
240390346
342482693
209601415
632835221
755259098
526763433
371753410
564481645
150510778
586405834
748664922
568126055
701599704
423577813
115228787
426219179
29423039
388846674
130279080
779192995
162170938
625619608
247608933
538758935
223895905
299178972
369064038
912801390
576271621
481058978
405084168
748264538
157285079
464749540
740286918
888330602
16958527
626024348
598016443
29446921
452437304
460638308
434743424
369809900
121261821
40243057
305847573
596977841
16126275
909962852
422275685
315403370
363801375
956987358
630412709
390092211
461474902
17583320
715087675
634673670
204793455
702418759
740198556
31764639
373188163
569510386
723708150
748446548
847788402
407050276
987719216
18624252
19086892
548970133
519995923
566048611
29844139
229214387
465184590
740736043
224504335
497522050
461023320
105229843
47087126
908763986
290007391
631448700
864337406
327710592
632856564
213059547
19755538
703693734
748251709
629014117
568072874
845877001
633612187
623657795
85029522
573103732
439431092
42057966
433401479
740597869
350950315
630068129
633905363
482141106
454620192
905802067
636410091
462051285
742547478
636921766
405113758
32057285
804238123
596847054
426625541
532792067
336044582
424570237
19213672
175279893
343052017
622115039
621987045
68097941
896190156
347610542
137541104
616839843
462066997
313747839
486455001
740108360
405533835
148849883
366050700
636211297
452978210
449345884
161722271
623471774
636341041
292149415
394688737
373198216
477846004
427043748
378192482
581511777
909491497
183041812
116096655
223002726
747885594
411380301
43277203
38521290
406736547
375353386
220070933
281637119
427600231
460894245
715756951
740543612
901410504
55312746
453635616
916686703
78718231
217353494
915811388
21098156
47118944
554710353
928358304
60444865
748295701
104904505
244533539
181667080
871543592
141083607
636741844
632714374
137739764
305979953
231314698
524551903
157354247
185916701
23042093
171797384
747910933
481146254
487171211
635865785
748105393
566395790
143856416
338538608
287420564
748522176
909666854
635657618
843229064
75584396
701801994
749116669
35081757
529016508
275056539
318471872
262103137
513811023
740621449
405917718
899364024
800146172
408973442
505353667
821654870
366531098
457674751
620779028
913110558
717570379
418910047
631140652
17388937
5761962
400942801
635577559
957497076
618039969
517133134
249867168
263303774
581527569
748414345
913094834
310987847
437975978
918709033
426795503
913368732
635206220
303670807
40983432
902929416
482311916
579081633
901782942
14868835
27177800
580267835
206564850
222519363
629984721
633587584
61190307
154568416
704173800
308072760
36698380
762036474
633141544
440116017
425397314
429969250
748367029
158064102
373467109
632655292
181947976
748954627
32423770
26072654
400207388
722049504
750585540
481365294
483624609
304379282
338520930
179238287
909059479
45420830
570749826
329681794
902370888
632868868
751978394
481555820
91031446
748936843
61041174
905670660
738804835
913106653
28469250
616797337
437575259
635359155
909613860
636197808
848364865
338523401
499232216
868124252
632711831
306867372
439092919
5957212
122068499
265874287
49260666
30168397
748888110
55701225
44360214
928370250
404792764
66148947
748441267
632858294
870412477
637371927
179508475
625991080
914065856
628621636
63934873
630875139
51409742
501863911
252711900
90506498
564632718
46684806
371410946
700525152
164704167
58029429
909539958
636922549
166610206
571157472
47050880
565143624
637167110
391114373
411804941
622528234
521690024
134092055
748410752
231003590
748731744
476893650
329986047
215787182
621948370
621871444
205668328
869767555
909788474
368264040
86428618
606560564
740382367
905992459
763678057
23021476
631336171
43711061
602768003
239325044
620781616
503541718
739382418
319289645
569621050
407272082
623059423
77676228
566850365
633595436
240619194
459482454
755735438
458330696
18219114
950234510
491414324
342725723
465165797
754028180
146611947
481097798
435581838
243744811
573136790
739356798
744196190
253589357
748891826
623493974
900363054
572029029
888317250
27447281
406476479
415590923
355888854
868129590
24584285
792655704
588908545
856058244
566099393
518894942
304681569
464107679
756922016
625313895
622421903
557231998
569566031
47308112
405089619
762703321
338543266
748856000
748366956
308880900
53696142
354010022
901541586
38212009
170483330
485345550
748554253
621937022
402601202
79958250
748260660
483593946
400058138
631354193
621719806
621603721
468598979
39970472
70244605
743973073
273718211
427445058
442544720
740125837
904525728
424244316
463720788
856486356
409316283
21964047
123220884
70218796
472567768
460901995
635531072
484833494
401841825
83347234
31119737
328536335
619787325
1048438754
367810797
431790508
631340951
97547020
740650686
17795036
128339498
324137279
886133372
112511308
723480908
829634144
440489716
133306815
37909233
901310040
624694775
196757561
62535659
435200485
472386598
277759980
631324107
740336191
559203562
134010202
632024561
927591067
476916140
812557441
478214188
748419084
748949612
25020128
254152750
564463699
320807187
621772565
200928741
309005376
631812517
393612759
611495739
429362319
17803833
637233419
630976962
22948770
781905944
907808875
902972444
261761139
418225757
478033321
19441929
369427048
12105132
340365401
435550694
422581503
976789771
325613787
484102045
598969789
38746965
536163925
203966335
201122565
422826335
210961414
748468471
374607165
127930959
186205474
750952242
527490251
255833791
740683843
866612119
901902307
748168928
748200374
553863810
322124823
745550899
312084426
33278311
97544338
88637197
34481706
305964850
354297735
564611571
909543049
569677287
916884697
635106645
915121021
748900412
748460400
63854774
928392122
48308571
636856419
573145530
784680312
203082657
144920516
431252858
107537329
572657759
131394729
338560540
621656817
551598999
555578428
459747082
901140494
305669457
195936096
178511916
752095878
65595174
625961726
123171578
740167213
598981058
288093542
27249651
163515628
882584904
43906752
260926889
192783465
79640742
482855280
497510668
572667900
488035372
591939586
244536412
277555461
748787599
461060606
630992380
748938806
629282919
343100804
232660324
43051682
38385439
505759721
564328831
760766544
444162577
329664349
230769681
343947084
161529861
121704156
380594062
342017763
748987362
462298737
171524530
17798425
740378443
631186931
516379394
740454955
464984437
856059222
197242071
23400620
636443311
20292089
740117778
369823250
621420048
485983468
280914643
748038032
331469431
379547326
748836775
197822516
632866796
42631010
59678972
748980134
637325178
239606484
915704437
877868365
635128748
405693460
309980586
382377420
96989391
479187660
905351533
627559400
610423097
428329885
109615189
442639760
740415092
160343376
100116872
840808092
928386650
302351482
625140494
633174280
632953173
25677873
215714225
79540690
760705429
464987905
572730294
595229923
919438148
702676172
460533966
881685324
310638636
410473204
485866270
623581199
366727004
703195483
281825399
315383234
928410415
141221606
742683829
396450024
376715952
1037555694
406709756
717584682
483992665
335653229
543940204
90834647
748112215
199195947
915699456
763569156
381060582
581040989
571587624
135812177
238718356
135632886
47607612
948261655
760448756
304990187
620775872
888302358
553446430
53685795
174343112
544027200
904467654
888537133
749000767
748595618
553979919
190914398
902889486
404473172
928382654
859217636
912054295
274670988
292691430
748044548
284595470
264058371
221342601
342713753
460310532
900858846
621701503
227151528
74031838
740692442
566047609
261515885
842119513
461242017
393525601
581225999
312594562
622337946
912041772
748847408
624714658
509065402
898466658
15576793
624017982
701878218
906105122
629922926
621835966
240396904
491422304
572792093
870888680
914365260
892908865
459817060
134019092
554805880
21817485
58535685
618064050
299592625
405775824
284300785
868044967
119570678
301315151
867935845
928377020
485456991
369082474
321263775
222667574
404643755
377530398
85109743
353966857
721300297
75500040
383489907
571927834
273595457
63140397
418849036
748210525
574258828
598710722
184466400
83206650
624426296
262600630
744510456
140838546
631011454
410690923
368160073
721531038
57140702
740367133
511044793
321725483
163480026
636952807
308779851
631336237
748507489
320479277
255969599
863204852
85078178
229643713
457724623
614688673
109555412
32059724
856017002
871057190
262404920
461434022
393305690
514970204
18782220
749049829
212826417
147773904
266904327
421856430
17725456
422965896
405899891
61613666
624141184
307710554
332260456
629549954
118634791
230571943
582342694
748835862
621719025
704958559
576259075
132741093
16533982
870890408
216987510
573157690
843104172
513576024
748469786
741464726
626069328
594095474
271938213
73569644
296424127
309905662
261766138
748251194
632798146
755557441
634667295
622344044
631072600
581410321
572604293
406484868
928389852
204422039
866458256
907188265
840979339
223114477
486018800
482815054
164167728
537883269
917200730
516128264
36483543
615183228
78026005
545030878
569501430
928392133
403386628
436900246
740164712
550379340
551377929
721239312
740390012
625432675
573566475
12324532
740346703
632709182
456408099
931354458
761342245
14748147
334550551
619408647
804286962
78376431
480289799
255204272
251277709
772250353
517852156
174091803
62964241
471782218
174639384
29014318
277475848
600258775
569513219
419249195
749000588
151880331
748895532
183675168
747935034
622180459
115525032
390913801
15478225
742402934
122781717
861511464
416523077
625253589
324939555
335375295
524202650
83647937
352556890
622449674
740069478
902891342
572630287
491540960
1001227364
762473520
901915392
20346786
629817914
631220650
20034928
871376648
484224427
756579151
460165592
631311294
256925085
336476204
583317743
384798339
748670528
749080879
337134509
624438332
909704167
339359385
15307667
349491593
369127047
505639631
869472367
300640924
405193944
174707664
761744636
482499342
440084543
442391910
910023133
553982298
16963917
739469647
405693696
748059056
514761987
412139504
884334882
174777460
599007474
748397113
34583893
867940236
908474298
158989338
405182594
909621152
179850198
424374975
800035729
912244398
619568157
20013805
40519238
359250102
491987004
338536786
569578774
14136089
903579092
749076350
509345331
471736889
96695177
806021546
513789392
448860413
430455033
827563046
245169365
130705020
748330543
634368823
291892197
426823065
936025795
908051725
316841397
555975493
121566654
283780218
305096557
208934887
92026045
406389596
735285421
26223506
571183331
460856173
705098593
311357139
451203177
7973642
980871752
36235533
30912197
27559201
321615813
579441968
424885022
355220426
28166352
909534798
166678281
544693275
446488482
720776011
637214282
45404376
385732107
944671736
58124537
299711735
17378552
23609323
462439906
552433972
339435577
513780789
616218755
883949173
90668048
631480568
250151472
721157142
46870614
831637806
294621098
488557730
740505800
814444380
867946290
748224180
809931318
392790412
757117903
146923185
334286651
424486757
137146013
34142019
721465580
284042122
963424178
284427372
622853536
913027920
422981825
459298224
306860803
57855276
908471845
514576817
515256761
354318168
636785763
636576581
633046545
440079365
572984810
632817615
356923155
725647993
425254568
464960820
596908805
281275216
869695627
575550949
506086848
476485573
631483826
608822708
23643349
300541283
29844816
216467684
36302374
505158256
442037249
870128232
334034599
633550668
748918716
572633734
573464203
625641109
739482864
410358647
105961631
884647956
558987058
93598782
829477092
433578152
748954202
229979904
170677349
902604564
455230836
573059960
623668544
885994627
919505335
461454166
140493976
928388672
105420996
277926947
635815794
284544047
478144273
515875895
280541102
75048080
90972102
81209812
621242550
261522193
901623476
236184182
637282257
514139305
886000100
748697286
265440624
405814294
460595249
72963924
476818793
1018628341
144258026
903291138
69132296
632873887
919615657
405671163
625998102
573205771
232748989
703184563
718440378
740395364
968207630
621814532
749075095
849180822
630850856
748926691
919957004
259187413
394119579
740345906
740296556
795921326
381602602
206995324
700053132
477521630
565711096
901627406
632872036
552523852
621873164
532856834
86241692
151123936
909960373
610672502
589538238
98543488
325330921
286397828
453193488
407222750
37388511
748910304
411907117
909553212
424075996
364679220
243207960
619494864
762421405
331200633
629056736
536665150
910452902
49784036
370075611
9609372
866445409
946528650
372615015
482664731
632684753
356724961
51721083
425576910
632962710
248583529
296428494
244137447
820476260
748126765
475350506
753278270
554015166
763315411
450849785
632770611
899216940
380114299
356222774
123784671
14819220
870104215
405813849
355567846
466985744
700569288
748581678
367999051
502114388
256772603
23058620
749094955
621971698
824954647
734540916
709796539
236907456
622274844
102464273
631248951
911817566
788393827
762536023
405709367
621442794
624971944
621399424
738341034
553914625
479358602
483920010
928940016
748912855
740208787
89024854
60891592
945483366
628047386
370490262
905691264
89172834
912742825
400057138
405761331
908302129
77793060
177750483
335551361
488007589
422796835
172599724
788376776
739959980
624896945
912097735
716790877
711963536
387811166
569562254
115371296
740353219
618366568
406985005
633613873
438835519
479592345
28258526
740241642
550874139
907839487
279909681
415669083
898551746
455640200
339497856
535624699
601049900
30273704
914050200
484376327
748061624
723578100
509749562
281880911
73014120
573518094
748885868
885754938
726132013
93462162
260676166
40432107
321264827
867910190
150181182
92866461
364670504
636233052
800878062
762019838
248093146
420317058
601225769
621746964
329705488
127671207
342040301
748691299
483047218
621892488
739498238
6292662
635833775
454239440
720253352
748876590
81416732
416446895
636044988
618772992
740716220
760203265
567010868
633600218
721440332
748562990
557526704
428691698
464244704
625363251
703912705
203052796
83566280
71756021
622254816
612999797
290508051
813327404
748336212
263023113
305839530
968082109
493937652
577204180
497637868
497666682
83521774
473026938
378713378
900772453
377920911
420193199
635884858
348117544
702295836
624732410
905284758
467964393
901033879
740466536
575200657
1000422714
458062690
624828146
334024042
143022212
465946548
385594816
24498050
748534531
65922830
740295583
748259034
281098535
172950808
449060667
311799685
355158573
338340959
755384562
748449145
259647872
415115681
75181287
729841999
63733145
504681363
721507363
537117853
21528733
329140316
285746980
54638203
276305738
734219017
405703819
885566648
575788333
911344250
633688789
599515567
494048496
909676818
405761457
740173770
748045346
277608860
551157844
590440770
589234444
28043820
342188169
472594663
175435824
20629645
305784755
67704201
737363816
630160942
928378202
16233647
477024485
25463383
522903597
740624516
305812991
625678260
380214666
740116236
21067210
748878492
298910439
35014605
215256897
740285233
483919725
56170427
506051492
149304191
578480328
121939839
35244169
944171544
349161976
621585243
406019901
635823853
160240890
564612658
336497988
130809005
621767779
748274281
18097399
15747347
56444819
384104831
53353412
406431071
403970670
599995886
405104597
369748772
572599897
437485161
268459433
298576184
727833745
202471175
630648860
89280408
574707473
156716061
546368722
110096509
434764847
748177123
569139008
635065090
928369644
14390760
601594053
337468088
176974659
413283302
900189019
723421434
324449458
217954749
621749602
448766363
187328919
739459160
573285750
438837893
59337513
31514558
748278637
45804349
148004086
154512498
620284988
632795199
118097283
909656460
813706400
715027886
573497706
748729999
277481684
631244121
117944939
305785862
156506841
279429937
367793202
631380909
237252750
332929046
573401623
625682494
392244842
330927098
740164196
225502281
81592055
617529075
625043646
620779199
631049571
402894259
636786161
892706863
515536602
440298934
15270978
334585793
636695202
839269512
625628332
492003718
471523065
38848852
632866219
333200003
712072609
29172179
19014959
841534849
51808351
21899321
748729056
740392950
732378932
497766380
762097321
206366706
902139816
801982633
623301487
387134739
726449390
165285475
300558109
437025071
748911086
748200408
976514826
482064627
482564057
225945460
826719715
740408240
755487908
360457325
32994870
249293918
740516046
598967855
739500421
38664319
564503286
437382822
561340543
888346500
928376035
436924916
619384386
378708421
364504304
249381664
373006503
173526584
480332691
572588540
717574532
67849697
114391917
520338358
182475472
748305331
625280242
572040519
748942050
15680204
78677604
479528015
408518237
14445215
317613614
598909046
901712142
912854155
775776816
486017509
867986886
14769543
898145197
630599379
165242148
143939618
8328662
544566475
486240738
915876853
636629875
625869922
353554344
434751817
346890286
622004902
748441034
562785343
307839190
141096261
263222874
99372072
747879770
748521847
460791204
107684300
705738475
740461010
18686185
907346810
594356390
307296851
453081883
492529671
636129997
830803808
167649169
38406072
386777786
915691165
623861454
583075366
748387046
928394095
892621374
49824148
24034702
417565345
184795207
509821949
393232234
740438071
31630918
161728879
405637414
500457605
540454220
573150285
748751366
251202041
631299351
62615968
629972962
445337411
449022226
761473374
890414424
134332332
515241576
599018910
409386745
928409360
821339743
70408067
271358911
27269043
228300826
555097081
637338803
867920215
388898594
909659688
569412077
158383758
298125858
761022170
982694336
625442816
900269768
881776710
403784510
45736805
740422908
144213395
224545037
753776036
747919872
26342424
191203973
379462447
716991920
702926774
636545339
594709177
327839585
436982204
80511893
406377013
39431320
490978595
273093702
898197817
277406544
873901789
481074103
262353431
186333587
614900851
506054440
556895266
17635231
749085649
252072221
67182029
523432473
352411368
627033501
305847531
246724066
206196477
258301928
557517495
909753158
363080094
420206878
460661075
120526206
623425775
745537154
569119362
202850279
215723373
31641527
345738654
490634979
219884951
913060740
809554873
505250617
191519669
28840317
746440897
53883169
140436020
479699770
97567524
748617990
293186160
181769596
866288599
569478646
636282151
702134316
633738472
121913864
748540364
572627767
637121199
740339352
159543898
742266392
388101957
630711391
7215532
762001633
625671499
446114433
483390259
408161350
636652814
406577089
27837627
624272539
634011090
591268518
625746157
637160538
729015655
258907041
18827700
184955929
632860898
182961280
175452931
864241940
294677475
486819537
730244947
463339476
904073923
710748625
132918731
394414468
67997416
232460482
739798232
482265859
407342067
749045564
312714069
569625720
83166203
567767587
226597019
721497206
740272669
442066455
749006953
611522367
761359776
173985375
748465226
16903410
319764546
537441236
18983004
569615775
722377436
748204135
90965154
901390339
63077408
637016607
496163387
743748703
376294663
50158098
42444841
93625699
604619766
700440218
377269172
485268499
235182787
476623256
869644290
622434055
363523346
533495612
259850590
151760905
722919242
749111804
740136392
72342307
870133964
504899561
911420658
632709320
448822208
796847250
222445033
726400970
360400107
253957706
532545165
717595586
352219083
748218505
497578232
121587275
890186858
740185740
83151198
464345367
724381939
379572282
430372069
632721298
573435698
192076599
313769029
423070624
225181948
622093503
430240156
52166036
407235956
779258798
125274708
704252376
53241470
888316296
572582450
184308934
778369470
748682035
893899818
17886690
532845511
748415929
749040512
272071572
135590102
871087699
158672909
351033815
158317285
748415563
491798554
130637439
886994449
598903111
869820217
910076107
282455108
748244294
231229018
928366688
484352322
388824015
541802953
38483630
22984599
748302696
405932881
567652031
479104914
748828392
635300953
899107146
439271576
585080623
265630204
536133804
319562444
23981759
124222953
722087898
497430353
486403088
71116917
334159805
503305919
275780670
361940242
747887138
632387145
598966742
227667059
374488815
106817396
634994246
300726294
804243074
437325304
455446525
349133305
338832317
23609087
910310383
740725854
748928107
122226776
255106769
210863867
900903624
573555597
569490757
400974952
173810443
21956433
232695797
706452618
303658992
593373023
915095432
338536058
28532517
22892352
25393952
735985812
117006649
748513519
15773290
391707231
740380814
625687413
267893188
263942999
508582460
56226637
305964859
377802940
79035484
455715705
427944933
305840646
458562379
445963685
482317413
748322940
287370964
218380227
266039853
89146725
912018948
64006221
524010316
622196863
573097791
225749856
748427042
573306162
743412068
544613786
748357088
480190106
625620854
564423671
788676774
762278353
418373728
750520644
33300554
748556436
63886254
740498006
599439877
40143897
246669724
928367298
573210658
748960560
740393377
474528127
451071682
314662921
300327065
144512168
566274516
571921478
405346710
624741735
503586128
623869278
201544985
138729357
119972954
204268497
24798973
198437229
297565339
587529357
636868812
633682902
632739269
622177738
65488464
619672309
621741108
883727401
302645990
453705525
496464244
873972422
867441258
426091540
124073442
405831341
394735778
347936147
338395259
117291628
606235378
402996981
180041556
905867048
140433112
503339722
867965180
105016205
855851720
364796690
254889388
330683135
589857245
524201472
865312554
237071727
909737462
287981471
746666550
910768345
482963999
269614362
635750441
468689813
472733461
510257987
290777524
41205860
611571808
557117271
423060638
18458680
376401591
44690761
909916471
100263154
381598892
171792869
395106460
243304877
305978814
480673288
901957609
325969502
536660793
369207150
871173714
166821230
636579278
209247009
855888876
461207382
368972039
576065769
285357051
623611903
439018429
883030315
700007010
968039881
361336292
879784208
399772608
285173990
482843222
700561284
326467845
360832876
598958266
837603146
84156052
449808320
479547011
707423432
77634274
245880213
423220803
630731202
909939170
635581775
558094152
635438273
405757156
374927394
783211946
15486437
804296227
745282566
739387759
341963596
829206781
267010916
330478082
460761719
555939790
5736542
740245002
867681618
73323868
381793764
111362257
717585829
29331304
748770744
92391829
341027406
721204345
748610814
484106700
172500299
532304324
623571343
571320837
623623716
631327636
405088692
749114431
740340452
328054005
761437447
511187573
170418328
12308592
837034388
700928479
856241028
463288131
944936700
573245598
709245738
516223536
599057895
334935824
422246397
415774653
320020168
56424676
721494817
482678088
107849459
406951464
571907521
702689137
376363249
426428499
24151765
247646968
327510486
445278859
377715561
722250301
497587023
138287222
432172217
739433948
87673221
635629286
748727654
721943808
632868891
623570636
449712912
389995031
590663140
260102504
203780789
572716956
357154944
268958702
462423538
622379464
177066030
740358421
253120533
621732523
912590340
355300735
166670957
512514850
629546779
373628490
258101562
126636574
171563939
636682331
355042396
453842682
590879034
621770214
124601108
14802005
96164635
286847088
379312943
299419920
4376851
740269543
146110553
324639060
748235390
120707319
602030870
885923744
425655217
435803062
388714009
515277940
885914989
598925185
322721629
748917157
883792094
303686087
179416326
625591136
286173488
740269308
866451594
100288848
51338504
37378959
314146925
111216997
748792129
482536649
624570731
437193107
231602064
106149308
888302730
405908880
749015622
62527950
466132736
288859151
19688276
267227218
167247442
631381478
247200103
701992542
513956074
45854381
625625907
940004798
405488226
548503382
288867004
484167583
637353174
374969050
26623915
532836709
761886480
571172521
514365044
526923178
928669074
379105663
260092721
378192016
919570105
135841651
368185716
339315195
739614524
633659685
429731637
740191297
134253922
586392072
258324890
906534048
762148682
740495660
435315598
913927117
218423826
569405224
266593803
760192477
525953892
637340027
460801160
466291058
777460567
480940838
748401036
416036745
439558514
919199666
42788061
909934818
337643454
539794931
631350299
912038256
321266019
174334146
367264138
63665862
479561799
454249140
415266803
392554201
24596084
637188814
375386241
568728584
519331518
492916623
139960947
599606373
421017999
437997172
412504567
928398355
356441761
481423899
21929852
164138549
426069147
624760028
467170728
702373363
107515742
479626009
748122372
390003337
740353406
464957766
192547809
497659238
61777413
318708153
17215877
623547854
491641080
194262137
756591240
327924500
623472351
405346667
587335081
479534949
216102884
585777194
210495137
519817023
293862505
748808168
905857273
332557548
95848960
474405080
461029227
451025471
276347361
171115179
445017357
740572364
439712115
420613573
721369772
632884235
720000738
229262975
181277411
430199288
928703329
615752706
75598680
463586036
47456399
580969494
621990045
364803461
120888213
359652985
556984117
416861215
748288556
23594914
421762950
553887760
902185681
42983722
462609896
330297601
335934452
139571936
27944780
748455949
37891519
386114415
16086167
928524877
621850509
50295186
46250614
739418131
370918342
99975621
488134785
151056367
245609367
243671701
884807960
405935649
739419296
812479208
430965522
598946327
288575227
400785286
760955419
423987379
913674870
173917969
901360736
88527724
568396441
967921458
870078372
122024107
239294906
39650597
39019524
60539444
289363859
818770351
743887784
199653349
626639282
35841600
479117490
944715264
338546593
373098187
740555431
334985298
537925441
598942046
721146408
595736743
223960583
974972893
916882568
902954976
925666188
752656519
208670526
357187131
621840189
369385349
178513789
153118937
588904276
581118110
338543429
210994429
902319084
473297961
22509140
375472943
865048309
700629600
910002180
965714780
422934148
342264145
819136290
714946440
573178693
342855343
748949281
755733781
442407685
316691170
575422483
636910576
574040317
579771591
269191970
371664088
415972579
24777639
598992219
748184108
378945943
100726226
405709655
748919148
596609749
476273556
280652901
17793250
456231890
193895634
462652604
379344859
167297294
438706596
419627610
112666348
913430228
251186051
622047661
623063394
483988574
374925793
748514995
746582533
132807256
572762683
295653498
124640974
739486128
20449585
326516470
569486527
8181792
748528872
721418106
350091703
243330196
982948297
748475000
134949849
636937343
708157622
608181086
569604417
737071806
915373452
637015155
558659057
631128031
624214985
327170396
819306421
159052319
8343832
262671577
898378352
627389742
83516875
1036135477
748589113
324383335
609300306
219486031
86304104
17275796
494364742
329746444
517903160
739416943
908828568
748958035
15249263
171081408
308238451
462502800
405342735
636887076
307994541
900198602
289747051
41238446
636867165
321263069
826465118
78636352
352568921
748989278
705087012
439510513
277907890
262330488
622397339
71889637
62602257
430278818
499574442
747886634
740416538
305970909
127115988
226016810
742180806
405888043
394802496
740472481
904336009
721415898
588906772
200069490
174368891
476441751
345629233
622621431
331124346
108728501
928384628
626623208
73212578
440980536
715938624
24055036
134627760
387892189
37161781
319220514
154369446
272194068
320833359
28456507
703509612
216317634
813216222
146422836
120014720
21145907
179266233
427749135
566153425
622105733
909579608
740011993
42627488
168946184
912465102
747937297
884336095
26084130
202094332
405997556
568559265
266689414
428638566
455333102
260578305
215279001
457304392
463535520
263723447
748630411
630512537
426765303
195894004
622231887
630734845
372623233
224394809
153272598
749661817
620860203
440087895
573135317
202771689
356907979
944581206
748698175
963383954
70853866
904069218
752003958
912407143
406678057
55346181
199504477
624792387
145994208
571453875
702918175
630960199
226378536
598937135
2019021
749074458
423675051
230653379
433316563
479199921
903454358
97486299
351761419
427573928
740682270
33378590
743915911
288562335
524432953
233361523
751560000
957425468
840422754
385147867
221900662
327125305
293222095
258857858
300275133
452786651
393923276
753042187
522904353
129706203
621576434
479581009
338530663
748521716
912547160
154389433
910514713
748258405
916480938
295846604
445053570
637156868
740427632
634430625
83943610
1009293480
422250297
828992054
609455181
239114531
513811580
43851020
20392370
298599754
601373678
815210077
706837472
288557785
404941695
759879476
450289594
856393484
630290570
616230980
543940486
914421416
748278926
915254078
391671859
258594789
243043041
427872653
116548118
386028486
748967514
729189854
240562198
297542862
395091116
305791373
465866445
20448152
379929391
840110598
77622848
630508401
740415420
749053206
206089194
58519625
284888707
321752868
625629398
514236680
60791986
133075694
269345191
173500059
428295557
405054561
719813510
347866113
191366928
23784556
387823037
630385690
748940809
748833746
827089418
861312372
513809354
555738028
485583491
245035295
553971153
915724411
112561409
515550497
182884032
232459472
366005170
636114612
457000714
73315182
705584552
760029218
183509543
188897815
405926674
476470204
861829338
637211267
231884916
614129344
94238198
855770569
479430670
928367276
101882829
487673045
636705290
152703926
871374475
406919862
119738320
541156385
151867749
877008708
389251822
742973876
522661738
501926971
900149948
356899616
749407212
868033862
55844251
908953548
1043664404
91741745
755198004
225715964
85029297
16507744
478954069
635583135
246337417
544518530
169016413
16411361
392292706
155867903
569466113
141873279
748992546
81558771
885376590
199179355
479724802
309969520
595742381
905528336
81866803
913675812
100387097
607958484
525163535
428944443
404451166
434743716
104061053
476172868
147477246
16335533
40736003
223360898
577043010
519626036
74371367
928535575
266760405
578239373
915542965
721507111
573473777
466348982
740668296
348801973
234575031
478337771
197295230
310584766
464041895
909954626
364762742
355427257
257219543
300071168
748479307
165286749
365919202
71162249
43950058
912345055
298716507
404853379
76842053
25714026
715194458
743621725
162310589
481274978
509576351
915299383
20720638
749055084
905025667
110554129
772091185
414475609
739504718
729191198
433428506
748459135
284414067
381563347
550039658
67341279
572797221
624953360
630195845
539761867
179485035
599011098
269346452
234303958
371550770
425906380
938653190
740516917
25281413
919275397
33935747
755016884
128159389
100393891
266929087
122142569
230224971
525480475
429489541
244328479
261547827
388340834
24540216
625716252
577664601
702851576
483129808
373722188
632682104
461070009
555472379
533355935
281989063
581504141
178613741
618321541
164793206
121949391
82901546
721514006
718204806
321628985
400613580
850084316
6376632
622122944
636584368
722423262
700212312
307596819
483673683
426633565
773069726
188928835
487296429
105042008
748528141
408188961
49718565
405720776
374217927
883974194
159413858
450602054
553915429
40252929
32906030
236078951
206523612
748546765
380945023
787888032
38771143
156299407
622042204
315246763
740136654
215412551
799347049
463577889
748953956
377961999
760362991
322990080
740526182
240029476
364082289
700229190
636078608
245671614
324400215
353181286
439082425
382613203
41338742
74537712
447301931
630513737
31346432
306012645
748485396
52359638
928389433
909772164
497578330
727000196
748579580
544607863
538036781
368523925
506792477
20483594
703024470
624862352
372637688
812755405
15195171
526618804
748753242
734549706
343157268
576330533
748559041
254250968
727498280
748676946
70857550
514142600
480294723
762531906
151711431
637291247
748894525
94854028
405629450
157659622
739374036
95118794
636248833
632831987
375333980
115281561
122896593
822632695
221311435
68318768
962863650
125408570
305893705
884630870
405275757
566123157
421673840
742790300
612629959
49910635
568504713
120780291
524613179
136806679
491162634
860253606
755610188
125900367
350420815
637061479
905723588
748285423
986209537
888821293
31616643
173462162
267358694
623541476
580008239
198005272
544615391
129008415
754181220
748649550
748124702
633698292
328943623
191458914
27319404
321268541
899081094
304593833
821644849
598940213
372103757
380078772
300788155
213899126
24102000
479120096
476605755
251431307
431780460
180175431
709758212
637073176
18913689
504909568
285746719
342063589
161793722
703656434
113529936
48540667
467542934
184981624
214124646
236375219
128594303
349861953
928403660
369224565
391962083
866218147
405708813
351797761
599051583
635756491
370872677
238510677
635436762
31428222
464027763
748972393
216811992
45332204
612882240
465509268
220589051
368180242
15077439
41668362
363315181
58448758
579707865
540361753
262535627
901524990
625839244
573516627
19225574
884492628
59341747
42694454
447136407
855935172
748702075
748443985
573173011
906204438
373017824
572563279
379865557
761041153
705154422
32812229
631882905
326948445
148326566
154495963
621762088
468714324
104930081
162939499
631238768
740160656
16488578
389484975
740350015
252753825
748147926
340380062
915725936
739359932
468824761
565813319
573274293
436026362
209483622
856099856
182792667
299796591
568905683
343701421
368066127
95820286
912574069
269712528
700133947
375350664
904788356
747998941
636950446
871544046
825686454
190829591
380299406
601593949
634045616
347360862
760449024
192796654
623979298
88929158
368404972
914238318
378407099
294441419
636815700
531530118
568721519
317556560
342769623
748505298
43588300
344267775
248792137
35935385
520186976
454250625
518731125
481035439
416403849
573522300
586623087
382024750
740522425
170074123
26949526
437963701
762129056
564465317
45743833
110856979
569561592
821225816
339021877
507830051
703591208
274556148
751125476
75859660
375030713
20677245
405936368
44085566
25815028
573434512
740710591
756094567
24310217
52288500
52619734
768081301
336920326
599062125
700659770
50601999
749009706
557303435
461362913
76453175
385144488
315065501
757640126
207731059
308111158
455798060
561365360
622455708
96467710
573002703
916586888
165039753
373285592
750555704
571182193
637377531
477989479
748819915
928375927
573279672
621652024
386514818
715213927
98418864
869864832
43039564
78268712
349592056
740696282
221207566
630486332
497557982
106164119
578209732
869395436
622091125
904668002
405802219
186546380
422021804
926517126
866551134
344801962
22463099
410686569
637103984
566835173
748480741
740727967
14523166
435923386
462683109
117270894
423637987
232379597
46613942
416970507
482232308
112316239
902760402
702305298
504338906
444592995
146346042
425037026
866519233
575264423
71514868
69107292
971477551
623712657
761831702
573060631
869381605
57427285
29736764
718002877
719810928
481563072
379207272
607735478
550820308
572553667
96848784
607797791
395161177
441409214
33130434
21592450
470422603
904206122
637228140
31335149
621831704
423884879
232962651
271183565
830791165
859180165
760455218
406716517
740467854
619988501
347790866
631266049
18368098
624836538
1004385276
868428996
271102625
740391121
368194205
453767076
550431148
714983881
706039741
740046764
338562117
917466860
552050516
237879405
223522184
478270895
220746522
124347048
906929598
912937447
896969582
621685872
32163381
329845735
916674114
547580403
755650158
243879205
231622007
599009715
106898281
912564360
34097682
717164066
125685267
748686517
621641120
406028668
16702717
623775500
513831517
732552756
334651399
29090182
418428441
635390316
624633790
569573511
474269522
375712051
329927459
457581950
550677144
75367245
740536250
905974244
461357257
749027035
748555081
621709859
80235963
82227259
625621783
236216286
303682760
306453241
16464469
564624002
459956183
586122033
434738554
35069013
455537506
748270944
609031435
481351879
22600524
902350892
338060924
342131021
914506316
623012718
716962878
702110780
273951494
293589068
944815128
621646054
507498670
53987773
405565273
197343177
636751492
373225390
619492282
360071401
139607182
579309182
714953202
422772495
258989070
711745196
220666641
35346405
916714063
379810141
469415873
141866286
636976506
514178655
287734995
376507459
60113388
464249407
62588980
601189431
123498035
92789397
528619325
250857389
66804541
439921299
489634946
636675492
622092690
20920500
123003486
385057237
487198811
424214185
964560980
438232310
30369460
855909553
904282033
842900228
481085995
165010697
856014972
623063602
572717766
52554418
218147242
151151188
405645097
117202933
102934776
242210048
13522182
793338564
500639783
441498561
740371656
195235604
355912300
904920954
239185348
635247803
41231457
771187206
425035031
561750494
337801506
104164414
231522352
16953838
859125680
132194257
884896225
283501843
137940968
636706515
621730620
631067765
621887565
262682237
307112841
165714148
300494883
740112458
912268693
632795255
845819252
53527539
86815148
762144313
190179011
24618626
908356435
352932491
748878792
174211869
405854849
113280290
581408689
27060476
156146248
703698799
928373335
268470849
582375149
906525343
56303931
748743541
748208072
257586664
572547856
339885914
275822189
909909156
748106593
703553245
490624428
748966550
622608581
748951345
888590802
56823374
884817596
337757081
730311445
625561795
856642778
826570333
909963632
912019250
636075034
813336114
418497044
71600599
424041562
352943464
15287589
514054212
189494382
16198259
871344294
905487463
100162786
222899276
176469786
748768574
300521892
53485311
405120812
845156784
631334012
517765123
485766621
410320417
879358892
64921924
461078123
748278084
344465496
624697020
311684601
564436420
748364209
79374278
327244652
868338492
19534874
573468577
339954769
466011854
388170846
635769084
227570956
148323381
421563013
321264307
22070897
482194109
913536498
20476371
268957028
1007289943
705741914
129435228
340393609
24251747
285469495
374769070
748626212
190155854
140111209
403505585
250675434
322259193
702432277
91704065
305395460
702600236
321617234
356156321
716967020
909213451
830487236
89685002
15011098
554047446
348709111
721080746
856568940
326687363
622177268
187813809
422317321
83535330
701924046
453997413
246132961
343472553
88305410
418884015
373973184
232169011
890246622
280422699
341890553
333076222
167262852
25195242
620277457
505685225
568293307
544052913
625829888
267083569
407175235
324699181
451414757
700184184
148247884
739348190
31081973
303692393
600169958
199709706
748223310
436921315
748935554
749055763
485852262
310483039
306018734
293233744
631155498
477372922
248137603
810332545
865839733
748266110
237410081
467715435
338543511
632840820
356901979
883934198
21529639
905718187
740722771
634342016
251382070
903137724
625646968
272177204
124422175
748117657
305992226
297669098
323995574
626086566
928664702
145565889
899556367
778090656
412826388
121160341
900245546
428426436
461411383
40048398
702567420
901291602
504238000
194478323
740399149
405802151
576948282
624537055
885580872
379316952
635702765
270039094
620772509
482166369
84277373
761047963
305759539
292595898
509855032
64198551
621628079
86160089
491120730
394477315
701238247
73104091
505036085
423014493
628947443
285267133
362554192
54675220
127469586
227578972
569544434
603547464
242606378
747095162
504858417
538957770
624331542
454703046
762410443
93431790
137652771
162972967
263053315
462569160
257516958
305978984
625708191
748840806
481087062
750420829
16854295
844119702
494023156
593961365
141710518
439071391
748295340
358779715
263147900
437682472
52010079
710038975
621493272
342272673
748954394
721358124
29594918
22804067
425437580
556531748
912065965
431713683
572963453
573421130
10965012
24207589
368182796
405734116
748809038
158111562
624609739
904275174
706748960
26083399
748905432
637107338
460910183
305907661
630788513
566459105
185832923
576219953
427800508
621604853
109926788
354706028
369584385
445043034
561238363
797554838
427688643
748984879
621962927
616273432
621010545
719458202
373887347
747177235
632835359
909060570
491418492
364074748
90125107
193952541
916116372
760790540
748731104
59084065
177055031
478049523
782428369
130102284
36674335
394837606
732000799
904960855
298606333
255369541
18838512
407268600
38019415
61019135
37199807
949293073
635255878
154065536
172916281
912078384
573396700
621702627
235436788
16415230
44380040
220820346
445786841
514227121
346596202
342812106
306577696
307893833
383448370
855026731
514724840
384482568
166726827
411016801
426505717
16675798
321790618
430438426
8652142
748308890
495262228
312582314
514576366
748297344
740259360
216047405
780789049
482826583
321262670
721522106
413480296
407147968
579215502
395220153
132545842
748923205
18333100
538516551
304202683
450458363
273446132
246852909
348137829
740498528
632720720
168200306
569643786
748096034
152624087
111277045
372748864
875235564
328421601
899631848
629933038
747897230
701953723
486964081
748528506
740242352
206721607
13525132
431662510
465085243
635275658
293491065
633666921
569536924
631363261
176349078
284740662
767539866
256998665
202363175
636592769
928362366
541779827
609646834
762536858
573445186
740158670
721326361
582093294
616242874
48445735
902609382
624508979
928366460
748926385
367453321
458063348
928544821
321048198
16276544
573175901
625929505
705655717
621787899
259265337
25070778
323354202
97959717
541656653
423186648
469879071
228977449
252053441
914273072
463348900
572638564
56675181
748545066
47580171
463093525
906419664
67828438
761059621
335198111
740461459
194213039
436990100
562713141
18170739
148609509
290759532
748942555
541596694
514695130
593941322
124817424
715029116
33676590
748275481
439863970
968596778
748687016
88081284
525504061
346645796
550125655
423814340
129718829
338539854
626096012
270031387
57968812
383080797
247315177
16654973
541706405
216010784
72472214
44079773
747922549
744229615
131584515
50441654
396310017
900865458
207130856
635988466
564422429
426867419
625620035
461344452
412568980
581490771
915512574
1011869077
626431455
908958451
111793937
372507484
588906544
629671637
108619045
316614145
740637882
572558950
393453633
748876916
164806729
379467475
637317827
748744676
752068440
541641335
714985789
25837820
493391853
269445817
134746285
739424359
54583476
110187964
616718048
380069100
419550673
572574343
492652118
711896610
201539535
748341084
491099721
488931327
379810173
81493980
700021183
903553920
635429363
57484685
368190671
313707046
113708712
637234897
739465446
700299446
307100551
93630862
825119791
408782970
405077719
572647461
550072492
502071515
367608522
424149672
38359988
65517138
30177742
463443771
125855960
718796988
826573075
868082612
329494247
625828214
157271967
558745398
434943254
481146772
229751646
449670177
414324136
20125742
116837561
915502062
748474026
293408782
631341201
276683943
844556030
914055170
378964839
99432889
623441679
428298954
41247692
749666107
362199643
636842326
631895826
440147402
370860846
53432315
740441617
634947533
200489820
535055800
855330740
521997846
748645075
476205119
579673899
258129849
406002457
573201899
158557617
91167344
465720330
42834125
102692484
287568380
564609907
322754296
635903575
108127148
1013951233
564676740
631134221
212472037
25213545
298425786
52295130
568715529
598233685
634112722
401291224
630884597
928377876
6156372
136284696
356457282
24789726
572007978
630906426
801797995
748849524
551083462
250963163
283821132
105158846
427035898
453313225
734963370
721070120
219582689
715006532
594215139
199341868
740697396
327079561
108704639
15302502
549706307
576637970
928693688
634921049
441672616
740609046
379388484
163388412
50565839
721584907
740109236
453377495
633602815
398134121
341993583
795926593
23833235
877881864
177629978
595939269
487748924
415533795
158155060
140531739
120954131
748180992
27105504
321263277
831129812
73237372
422462616
420816074
265370161
209681524
426940360
637031865
81461582
708941168
243875871
906807744
568026206
272286651
624757122
234479538
97751515
740200340
248518217
57849492
449990995
553983354
28268649
621679093
64636134
908121978
195099123
902561510
18586925
405508685
701164999
453976146
632137185
120065933
588149582
257088304
19980637
327289010
895301990
915905168
599043192
712546746
278585718
82945954
884724806
630471446
493997722
321070432
242536780
636935447
138667070
619974625
617859391
625619971
52013812
18143937
748317192
239386629
441819450
528726428
624953800
748415526
801701886
405121054
623528608
156100027
637027257
912410406
253244753
313275172
142041795
111383767
219454199
409387791
415364916
254370288
836351773
621960200
275590697
399636756
618282676
749064504
624715791
730273728
301429768
282177701
287060621
400118252
915753662
568342179
403631011
476424422
462264265
258534149
609960419
119996299
449814700
285406772
215715572
151150832
122785789
740145895
226988131
290806737
462102043
493427310
458422048
748343683
625686972
336555137
472819645
126298871
414775560
715476498
277160278
149033314
545740639
626949372
273595188
425969765
20506018
636077570
383976110
405482286
376515708
748951670
109702657
950012270
388562317
291340148
76206812
388830109
465102086
703028348
250281975
350506615
382510229
342234565
178593250
193761929
290894645
1029283729
91929201
440081017
574254350
70553414
311904498
708139190
451065532
863208776
190545191
569591330
479138162
901580732
429033963
342042027
449693127
634350412
269375113
864666877
86427068
313630491
21266279
41336747
747906823
306465047
32494449
569515333
901940431
200623035
325433790
192686146
748451850
256093784
321263357
374062496
635777206
424694351
358510235
113885386
462784351
406577972
447503362
426433326
94060653
395659002
93828887
341261888
700154262
572646039
754853094
597513043
162332220
553939291
966203862
464727969
748211238
367309301
569562821
328755864
250942264
905285606
566123005
405888243
624168220
78352941
504484440
625540979
622068309
624344169
509801986
130103648
155631744
294766576
250839563
130761137
41436182
545330312
574704954
916697815
636828729
622247916
620981201
451137234
435270415
846365028
544610977
45189899
270612017
340216983
627362958
229079712
566131516
280055843
466011606
101014549
739417754
777934333
225663140
51734182
3380021
47548181
369687598
629671382
632976091
283757149
762654145
623573154
428953236
476942491
324427873
700530582
448403945
700635248
492106765
64405065
170133278
46825171
17286421
636053205
855898112
513458172
631067229
634423038
242766575
715103534
338530160
247428011
256736773
391798106
520963711
599045205
539722917
636587354
237226449
342896867
286085706
399646922
625606272
572627772
217322218
479066049
604533612
389122680
487851408
429668257
385438340
597062744
262189993
412763934
284162533
258187846
749041207
884237624
433189545
395451317
703093974
455139509
884218818
396951482
571342858
912931501
627266386
27760695
19944778
170130341
377597260
235777172
748713625
700099945
405932120
407262951
701475984
29909189
119045387
120519373
947781079
35319630
89620988
608691175
906308298
494148663
357835901
166358631
16199802
99029686
305866302
36355951
500701367
124723395
740192779
407263378
49005422
318327075
126989653
25981911
523549348
863236500
422201331
93995090
564448555
79577958
621861161
572097984
70456877
487113022
463769463
906413732
15354400
740516216
83057289
748398942
748621092
616146175
486542040
220002985
732374280
273537194
715150530
621835334
342306677
291384077
482638649
621716649
462044859
91647441
31496220
860207234
175281591
613418558
389963603
44176722
838863067
58271193
228024435
316406352
637049885
407169637
912188779
738573637
914327882
70377436
321262034
305352454
856419156
30231029
750948643
856006681
181696313
265759191
621779441
46696857
229721388
207105153
294254283
553978529
506559185
620772278
139594219
92341040
408935097
627537458
748904582
230939669
306359936
972096710
368078642
745517618
379385407
448013801
389297694
15448383
99495408
748756897
51203126
748409870
748483634
636581684
55383733
503824869
26071813
282672025
406368754
623689758
41524343
928391840
717687446
427283542
75741178
629867417
475648173
279145642
901369940
452840851
910249736
67466237
424222927
144226268
322839173
163518175
413757415
928367964
213596350
396508398
618875431
19948096
428404478
464111363
482600060
626038126
584217150
740448397
253857194
313836785
622246877
29347351
582907493
767982415
573393179
178767515
633618628
572864188
229140500
621082907
901475238
440613374
106541211
837952759
813514531
31072739
718617644
740353609
48000705
152582354
227818854
405776174
748842542
592457417
473897340
524201024
528546717
635711795
913396866
861438384
18712623
748255358
898885614
478621524
415295176
77862704
291780791
41331194
624478920
748431098
321262192
247540009
817676659
165087426
740621328
70020150
450380126
342673673
485636498
547955660
228888962
885959749
480236669
744321038
338058993
86524207
631243181
186538550
562551637
45144847
426837054
909937130
348141614
994466796
720365888
622339194
426607848
456797894
618519273
705245250
713471804
624478879
748122182
385069516
750958628
69396005
305847514
733105633
63872273
572105523
17343848
623329089
545149931
90167599
192367269
141192763
486283296
736998648
113950321
223316228
245654771
90984704
331817345
598971476
714644976
631452222
453097254
325089020
621803901
231332802
367180273
437893520
717569834
585432687
175166349
411031482
553969835
154837519
631941887
784117428
58431674
404961109
187002824
723017623
241420740
928077254
175014517
317229946
504283074
245626037
519455258
505530032
747570942
423197900
710357556
99326633
252068554
327237011
913913420
161264536
291032601
606189212
116464069
621799044
296456706
553980539
598035028
701202158
279579734
405670988
240687394
611798894
19284262
598978538
434862344
293152331
573117635
146077361
101735416
93129982
897209514
135612413
121160119
68858372
721583070
708913771
218373063
350006011
81994004
75585647
598980301
438631497
744228170
901791601
378642205
268844094
630544875
756994374
306922972
790893613
597839037
338533875
345836097
913277888
465254317
622105793
525279454
715021627
754107266
84983767
495975919
180202678
717028788
315979476
234587186
19996420
909665965
572848914
201692876
125348922
425413139
721443396
635272151
633217785
478474267
46730038
22353594
703120640
867963775
301451918
174695997
284057286
476522101
76875034
100873578
170927220
748883088
830395123
625201526
702527977
717415278
632650238
918754064
928360506
437348657
17355191
178478874
630456936
51819548
417895714
861681475
740201107
404943630
849096320
721516070
487470666
513651109
19704912
385667401
572738700
326202577
632870935
296215936
637182525
392031188
505436716
470697375
414707212
118748959
345308003
748254006
29665932
245451667
258283495
572940499
748427598
899077238
214173231
582784808
504743741
565334979
29070142
633949122
901443872
582578306
294290609
318639233
707761705
700151617
541750218
33644164
438834881
280916480
210600806
553902097
462512438
91279623
631088053
326136158
372654401
322175881
135478455
118076649
267768479
589820245
236052548
424512791
350746134
321218798
44478581
203508245
776420088
311645956
194301030
573477680
261259315
104165130
243465621
246569461
441892035
623281310
744336696
425789151
61759129
576846196
568943541
455127480
514345389
108525692
192096118
207026369
870817740
423526498
904153424
572965124
17783756
255632608
460511731
183885062
126104514
559650490
855162744
637088479
192819300
249298883
352706670
513832836
370618939
631333979
463533850
368477541
619330868
162628535
229440542
722902603
542325858
749104602
715028581
534525768
284950992
899676852
19879777
270086462
761372402
365198465
480372243
427079610
748891512
715758456
484018214
965968538
320936973
608507926
757633580
15361015
202879546
335917776
748184000
740212826
114904541
450493282
748752583
919389452
88233603
748311127
917014837
325488982
130948814
591707336
360257099
703706058
311536500
1000713840
330447044
587645349
301183449
718976557
513872936
625852474
328673382
621800428
636912184
300240207
285295079
571386043
115877191
51239740
739454936
320368742
413517835
525957441
572533156
445613453
479381681
203769631
748585280
425895101
19353848
795627145
117767974
293393998
622179169
101233837
391185462
622027676
748301438
632821742
133160506
625812119
510555991
632744447
304665590
336725174
321261075
387518609
326023324
605319570
459467547
760756104
118240432
369697569
14445611
625593628
356151705
759226772
524202293
740705082
386034799
487643984
15453143
637086397
391764344
437010174
577476641
569618735
354674489
25662690
79146046
596277698
915772412
195320297
593943898
491725207
902008854
514529975
25893699
573247356
162939259
406723416
405825563
574028702
748249663
572718168
30345662
376150357
461231112
468995183
467273129
720446814
482375775
515206057
569624736
150355801
742817894
736787143
374231293
632890054
483983558
48547492
390211667
220925271
489362361
405837042
906288212
702431803
19655942
389439873
505378964
928394245
122674868
357489424
630838762
338013663
601078993
246109761
623647945
816358526
636539717
25256008
928701056
71671700
462028384
395847808
55563208
325720410
19652737
560193937
372474503
409496633
700049624
553939249
39091776
363701219
350092557
480119131
147859409
531042215
761094678
432903560
625670904
266127715
148945750
634940008
749624970
164605528
904307400
114468781
532021850
41597055
513308564
748855080
466276899
122793368
54718046
476153421
222796922
573386942
632863378
762430854
928395996
635220853
443398497
263782757
72227392
399103852
32643964
359323476
230188236
405957809
564591317
820737158
15039190
625613308
315418767
105475975
462038508
279546057
237060541
105069933
406287490
907287980
477514695
913186334
54286481
324460924
571125706
316003507
270270451
22451698
862640797
415951467
135404375
884089754
748794668
213798224
405534412
571489928
346011239
572872545
287300768
204024675
215693871
564278088
748207831
340272403
632684323
141480420
188383231
150688378
241053260
254497001
907838197
745229966
910537820
451844957
302347072
631174423
748919473
278550594
157453280
702818150
928381196
58610997
297886261
66513605
450037953
748972754
723776084
577938247
513607698
82183616
44440012
441419858
360995186
703422648
445983406
395532264
334209379
792936854
829321038
111385581
928384842
748965792
106197891
406020292
762305623
871577653
757402129
381283552
635666223
90741907
277547204
226454084
338560488
230254434
700916616
384101708
759319964
49241756
377364179
204328066
355854542
237453974
290233899
129773270
578076119
464211617
415880377
748198177
223576099
31495675
227141833
164495735
405921962
433694603
748929757
30359941
505609130
748559683
748129873
748570777
28101600
566656832
454319176
478891785
405935500
551450503
899108240
767187950
727876243
450705518
476530032
573203974
624027510
748906230
729132342
514687800
405997455
180612113
968863891
777989756
114835869
749538565
197173420
748545150
366333001
588856577
433391215
749103324
257314742
617598552
573424274
455498690
145071577
145590409
222824355
309336550
427022236
36308747
58368333
463550080
748979126
911849570
48889485
482191297
287685825
39906812
467444351
223576027
286308007
721469593
280623774
450981055
490050599
17606488
914247008
740507796
269463593
622060402
155302800
479052186
22087509
338398811
900879702
303670425
582641118
513316811
270788408
451392779
359553278
885678931
753298088
173096547
400879907
450807190
621529616
481231241
293967125
588901960
504695344
481237221
405951068
119146995
83240376
100145342
868218606
385197988
635219093
748741543
425419190
622427583
32450870
298541135
631386625
405744537
380510766
636654923
350514500
414810343
623717580
266743513
554275300
631519166
616236377
176402903
527897987
342268306
760358294
356921621
632061454
127590727
135490823
305840568
334241124
623013991
20901963
272592097
211897656
232473370
464760618
893758562
356489497
327516975
410488448
409053711
826795363
230248441
163665079
432915128
67127988
516111079
402446963
748556124
913155182
91372816
626339719
340939169
364855833
621716445
866089843
745093986
433368772
375447812
902917249
532860868
869438737
343151455
376734381
452516217
616303779
385083685
403502264
151054181
905405922
912192337
631165958
482225267
514920007
59942842
303802448
315787170
632024591
762683323
271475860
90659583
180819863
370920304
92271959
855948870
322257969
361065724
749024011
242119528
630677625
424024504
78901557
533626852
544589771
748993561
552896488
84815324
17002284
17192126
167301272
440551309
340364814
573471960
342153201
359603832
189450006
424137186
717850548
419248186
700976948
176744025
358213473
740187427
740476178
390881491
912072631
856113206
544261392
22131790
616303464
564540414
90901439
63584366
740520126
859808101
744036229
28635514
515212608
180481577
632834188
893364588
55904626
541666913
126712533
552114308
637209837
631101335
458001825
600039439
633350917
405498166
47185096
339183855
619797005
901361012
17061834
232279253
290347300
144355642
247684316
318940557
89764053
624600264
636234956
110704125
560747018
571493986
365035687
513973822
213277785
14711555
962263495
703204184
323224477
411873854
7722202
388441783
891014972
625526164
597122764
17225103
632902140
702904506
321263766
15257489
390969162
737073030
621583063
22650002
342876379
583118583
632866082
631420002
132624308
776698723
613883986
846943040
928359816
338529341
68059314
235979779
435408999
631077026
172820581
133581536
200514382
434800989
635679543
959059813
399325511
634705822
909970081
740181542
371294977
485338483
737070294
199975846
405482911
22207131
753072247
136802731
166934276
571531268
903295316
467725230
568245129
572638005
749043816
461635321
373096946
625217959
740203536
633586165
420864929
514999347
605180648
620101779
754710176
965108606
267966728
159537928
864859658
626416763
579841013
748729729
263464943
448503288
703001702
262029777
265409064
576466737
28809111
855843374
441480602
349221369
625719970
823162748
625756996
509622606
740664060
519548070
493362868
360570706
18955587
745336988
234086408
368865683
377729736
238423557
621654386
527182715
538605404
505176302
631498951
513608539
435149630
325159601
740416519
623636903
394979629
274680489
28048123
385275727
104869972
633595286
748516033
904068518
84701124
452909381
261496733
573140894
71691420
166354997
294665671
545945474
631181969
479971406
111560720
221327223
505983961
748747254
748571298
740433378
111391776
898613371
449085774
912256915
423175834
321262628
625635271
901360448
407304707
424323334
127029464
115723881
572697721
740350159
152753010
636587318
217322994
210644693
329187937
600147567
869380310
573175062
904621998
480256873
748968564
304813720
320408243
829131882
481832246
715740716
912269077
406794781
741664213
362720068
330420192
262690214
288936366
414354267
415015555
406958304
573106151
334635132
305847565
603445409
955168273
628477414
251175201
553271783
633696258
328743748
784646184
825428384
21229647
633142394
305970930
46826505
551276008
79834739
342080174
85504540
917702220
257791138
756931645
199560404
445340117
568439304
315256786
12732432
383066669
92616059
504335286
277224040
636293760
524599645
382229931
624731601
39906995
905601060
462176441
330575258
245163475
320321915
373226687
104998773
95708121
220917489
422298144
572708043
242178426
571506523
445746100
405054074
16617478
62160611
185245567
625656388
335101349
225888093
478254777
569450314
631083605
710047118
423213973
310854925
389608493
342051343
407045324
420684980
571185394
472478275
553547365
445060876
422566961
303712740
623301645
931560564
121920967
729429468
321265337
14469139
484587650
284629980
557009579
187050399
568690958
100009560
261181705
318305243
329469985
182240149
739485236
422377219
632828885
461271974
460503342
340581452
960503017
14194232
625516463
915072295
573060409
406795212
15503837
831525300
385667324
519423330
860275836
476396364
748307876
299685134
479908414
31323630
633214578
569839902
419087586
856108951
252727525
430180502
156701433
296248828
324534306
432854126
636188863
573402523
71486212
348780722
379403816
745904005
382231795
913801273
716979098
827649842
740036425
368264695
196021748
441521862
343872277
471047271
907247875
528575410
381042026
60401188
145590502
187944073
363889556
573188147
480265576
477240557
904573140
911599849
498993292
19571358
565711848
794260891
748874539
632153689
346559193
599860374
598919684
187490093
42638454
810556615
194273810
721529665
156544945
602736365
884368063
748950666
901417742
145474279
488055562
406889037
305894661
274022999
622161616
293176355
441481435
265788058
383139542
635354245
232159937
747009050
846483240
884267719
355036408
623236456
370411060
41289567
402613277
76345376
333038213
497631013
597620623
862847083
28384393
427532344
345449968
854709847
330278057
533408699
264878368
393074063
149441154
916599792
711956142
297640187
262756919
74082150
423167565
762192326
293039846
16346206
864972044
901708304
559767658
748469718
297237565
573444017
28349264
36244587
102675992
110021670
634393606
221396657
742697234
515090736
748466528
320833570
510404767
244587336
598972853
588981510
397285423
374354588
721514438
740416669
742167542
745109192
963529735
869696394
334785767
20603955
483525599
78290287
21561299
59421453
607644971
219837088
883245050
236605835
312945812
636029960
899387239
633772054
139307657
20820619
402377571
110588507
268500317
126923134
630479552
740196548
928937472
483459297
251494149
635080652
359751913
748979269
46054467
714981007
122711186
913642711
738158011
584866605
15186798
83014325
855912876
623101826
635633261
23795150
305825720
256541817
747119802
435692413
737831234
21507094
341169684
90612890
740455999
706828344
409109477
968239381
735331886
901750364
722599292
618221911
130910876
919927818
254089862
749063342
928378118
762380792
721391755
308604364
305854171
571200397
483698253
91872865
405651850
482115755
26566664
908075988
317367974
621715528
301415036
562197275
854563748
532032171
540313657
64535276
69206507
235431122
297459365
14572828
727984165
749107902
732380815
462826143
911037782
532214291
361247657
888313135
150937962
575026442
739443080
628590118
45823399
623567136
572655425
547023837
73296454
397151206
884341573
437040521
855948842
835261676
504413417
398985104
702285554
33316744
39453212
504693664
421988458
700023847
406002543
908175836
900391333
44371863
329990362
353864091
277570306
723634028
351960753
449020975
920211554
916101434
194429244
884361098
621572177
707172774
342622519
326438207
882422408
534555266
181866588
566068324
885565087
566044987
826956607
362582979
569548266
573488575
625805014
734456821
561619744
748026366
870245132
300169760
748635601
454243482
481499799
135677446
240031408
870125882
478224133
105660220
813607009
514199711
819032120
80807422
532514981
558045797
928366904
33335749
395465705
196025675
579578149
11618052
337621800
449368081
463332160
211679659
572872051
748120268
723492296
146463209
544613707
618041142
850347942
332417134
309228763
630364727
721495957
61098790
415379657
115265749
89189755
871543788
435470966
49059664
264388213
254153848
554051747
509796419
21848956
362038678
760030057
928397616
900322363
553888037
156629949
486332032
719929014
424303671
23969216
712726446
277170658
110162636
631147175
211288283
466272212
637284032
703130802
249126622
399981696
636987816
305766905
477573434
461318304
748673395
903993576
732386659
382466521
435867151
412491507
903915770
303712715
422436544
235153147
748952352
116672876
21624223
620879457
740160901
569549326
188217325
496233727
438080956
219373794
396744491
426592211
740463487
188662796
760772946
625472912
20430956
439749901
148214133
910274562
252299744
270854934
572610598
523742676
410320829
16217230
303689170
128366815
721408802
384584493
429798908
573006813
748561934
391272708
80428857
620968640
277670628
34745797
624260844
569042223
380177653
743931726
476756605
97176164
563787499
220971725
184432517
251289150
228851196
885651072
34393261
489224827
596299402
900845929
461388647
702391836
130736337
271101293
154747236
418955575
387686494
264016042
455161641
424237844
359330875
449138954
590028698
637145994
856025306
742795344
787972362
92431385
624906587
83088571
378927048
96643729
896668915
225860844
217957953
458188663
14596096
942401401
616422683
22996614
345680999
323877696
631246342
915225594
231804387
515276496
252680711
739395342
406013459
386070075
22343027
338562234
324135662
148738650
572673222
740154073
928667959
35398735
856152840
711284070
488049879
571163920
230953539
28691634
239191118
129714885
573483759
69616631
481263634
609061813
423671502
16153872
40637294
715114488
745084692
271018623
909007952
35416617
179310348
360083064
629365189
347516079
216365492
888327937
488168167
492909636
440759427
600907896
906949818
827558232
388371390
449506776
748093201
748206943
564508015
306066612
348245155
362762870
748373846
740378484
16030899
564547783
488704071
165453814
476478077
145571500
377120486
337467969
315081673
50534857
503996632
317374876
368266108
436077942
488706702
329156402
338551917
463931549
965438928
633670566
872191477
544609741
928385078
622200196
23764675
31499483
908595697
446018577
263297736
238219228
703677697
347048845
878253403
619340896
749745744
300059287
899779262
263587784
559399821
353787109
449150438
29944403
314728974
869889324
449274321
48926039
798843451
77332726
749020238
73969035
702435553
278242702
407312261
36790680
456698189
95918629
238219263
430054419
114700435
898748298
171018339
631377665
573151666
289532746
47890608
419434326
569498910
405380250
740448096
581295713
307334391
79857493
812176974
213702447
748589934
748893866
454241383
748384224
573089589
101418276
49213035
48136107
21195622
631452036
211261760
636971071
493215686
161875659
904197656
300830743
912290425
628054027
621889037
5753492
740733212
747904694
102389441
147391420
427062318
390292382
748666441
564326647
144358410
404890899
281781709
235477044
196627613
447494989
599046879
444301086
229880724
748710205
28020067
41746827
816094004
419441232
225271562
243552439
708152935
405905657
562086789
489471770
908590453
748019215
248052290
825674372
475854942
322320316
44995663
371698148
743754108
576234793
740526620
989503734
564500563
733844592
267396897
122992513
285201453
621527910
637063923
945058188
200242453
739562354
706929240
909710065
39362292
301410330
904023913
904433234
93679709
916531376
863400170
176680921
329991918
16109695
623724796
40943600
569612177
356271789
888318768
39963740
276866730
303705635
415640429
544683585
928364898
521563080
329730798
748903932
331330916
363409296
702819301
740404766
529802616
898292138
740442702
634334303
721593402
387981088
57843805
51552507
422426437
247416580
637221507
630907829
281831290
474974281
356388632
171057670
29071354
630736322
857447035
727969428
544026708
461220314
499293225
223689164
98478403
241272236
754951183
575802432
626153176
632887989
634343978
632835064
552515560
423051824
188011008
909549128
617363356
760270758
633610933
636921182
188965860
977586391
39337455
621679605
840725870
22851489
340795027
760792669
900997747
914808332
711317431
116652506
635747447
37978478
525181083
46985879
345657609
748095750
530806526
118359958
554017401
632882804
355893890
912451350
464248796
551450752
203591914
405734251
405558431
89973984
453821015
908244248
636943024
703645502
342192193
637357549
169233811
748822549
113133514
149891705
621666656
480236979
899728975
854988810
912816822
543527857
760439280
721467037
360739557
722596993
869782800
476877053
623698250
631268118
748911986
347267541
384010597
301652344
380116354
851496392
623995339
748207249
566375464
376255089
379648407
71692702
292496409
499647963
37895922
453851858
143650867
702373946
19326117
210827511
637331090
505827255
427892765
733902648
748226383
25003580
440774161
752558335
740648347
637327989
396210669
477577633
572730959
725806814
225037545
637373527
703143944
211956041
912693354
573062678
748550677
485160360
472591100
64333295
901923762
362583194
479699860
748901832
573060427
745641980
226914619
303676851
424722946
176997655
625618429
177905496
719799554
748186928
462689237
226341016
749020334
240714495
748523886
69001637
269425588
748914944
378335726
482205114
338520714
703197001
46616887
497492966
911367602
911960882
912955260
631131034
239714791
44758279
740108790
424621722
705332840
635880337
636072758
636265058
928363692
528679421
915608725
573193751
435805532
510351304
195819159
582699789
840247423
703675224
912270565
748121749
347783741
106207343
599663413
14512842
405692995
488094298
127784509
748490310
159175364
453048871
553978672
598920281
551710395
863459803
820082023
449865945
27950584
285393558
107686467
499481748
375039005
218825445
46237536
328148769
427802783
301450381
744243871
972187417
527457762
819467
743935189
572587421
461203147
826524037
836074826
816556591
43242330
316469682
784726698
305963810
579460186
465601883
148850226
481485636
165288711
912856424
311423522
321264828
390086811
909772508
431556068
312823046
627718477
478424146
32032000
509649411
467658147
473574989
426449328
564532209
315498079
405767349
492731592
357994775
748938636
751095895
740695699
868326769
387608995
103313577
258781485
317465264
783889788
80631675
919575204
450093573
635515294
143381749
7822892
307356001
378191680
92290921
866212758
31010859
211233288
347924787
435875456
78269826
283429776
717584138
208867465
330077362
72474761
628258230
405158264
436844799
93966949
51056938
586541450
623601069
598618504
703449913
54112071
34898895
823074768
748208958
594653160
64219455
305922880
862120106
411865037
885942541
73829621
634458276
909947767
740591882
630615653
112939070
99282192
748441224
85910657
632039122
477408879
634027167
120463706
607216492
92091471
24279126
632889211
305984544
870869467
250308835
928477825
122235967
135854537
368255196
238220687
572742019
390232794
392376136
888302208
158075315
610981112
609864321
368751442
426384928
422675965
702679746
17733742
23864985
864471758
748935314
338543648
915804356
938311489
569454587
575819697
91615041
343655266
262080058
64610239
330190103
427387609
57327041
172864567
481420448
569570909
186574233
54917877
171992718
355524600
425978754
487748869
104124798
100473831
242309943
422352523
293691645
221190935
220583978
898384470
572035440
700164439
569452144
607843701
52846387
290474849
256401158
912237836
636654616
30528567
888986214
332901077
74056028
133579845
478514897
8731312
617828294
29645800
157717314
422028183
632774878
621772899
403229765
19589948
634127230
479066263
441882469
153415852
546909858
928367270
871059060
486151667
139668284
27167977
445707742
376000760
564235839
702493248
606402229
622132188
622285473
515365605
241752232
825102468
605574325
459757266
746904890
631214417
89518202
623516435
740584387
373689802
590963223
885625148
34772219
74177795
852141188
479948387
321845161
373661553
230632774
501837013
165584740
625014493
295834973
740477671
525540973
407018367
110011586
192480246
59017656
371182086
440726367
262129026
97521911
247735170
908707740
633260256
734395285
322619326
637252995
295678369
6273172
15290897
86593310
244259894
830522557
287680272
700199832
290019889
16018820
363994851
283767183
740571156
305674639
740304619
298106042
618052038
405983024
219411518
482485573
354882542
855005575
244898419
180260724
231307129
37615506
586218143
328192075
89787821
749053674
740136325
281748973
843290106
737322950
740175577
46224911
522222681
186232186
778018556
573234104
740057016
748735717
406612237
88657905
588901375
396034527
237060482
633896664
748317564
928370262
383976607
21024724
435804897
117756859
205268456
492025691
928368650
869881086
240910281
379541332
356043188
270982171
480995538
392135190
6266012
20123691
901222760
749037078
26650480
584945606
213722449
910014638
338542996
201644195
368811094
785715457
223365777
55202313
427372061
902171119
582802996
748794516
477090780
415877804
746584766
633138667
269507278
514037844
22332869
452572340
634566147
290351242
591262753
400747681
464504540
505770565
548171355
24514131
904840952
30907218
153280383
579381743
308083998
226864114
274870973
84364189
715204536
377426235
572578502
310023275
281414310
44844856
367745732
581709317
478245567
305881299
115094342
92825661
342498537
928662026
476883185
291245097
548640497
700116649
428465343
375996841
509692251
928379828
144773291
748109730
491874970
454806289
240100560
232669377
219492526
621702174
237035748
453452966
631457015
520990340
423826743
263612113
571301970
293757692
573391264
405837405
333747737
394750256
330841407
30006082
623869820
408570574
720151028
482416720
73868151
290263880
928373257
46200163
400199240
19647935
450914251
564578618
874076948
703040120
924337285
271430300
785340223
947398946
333956398
391944157
625045883
944766360
261497411
486779134
891055807
636572748
721538040
623100845
633654975
163457444
604896158
625132927
740491435
258972987
310090053
414973142
395892090
18458654
139172551
623591554
740406386
876885824
19183155
861439338
864743718
600936359
148540246
748211808
721398721
6753522
169575443
203079682
554297245
16440677
153016567
748534058
749004817
18111541
333947103
17085474
727790600
540452114
789301466
346944097
717759199
497167439
563442712
628324706
899918306
283213595
82828612
78035628
303705561
321261478
334601032
578185684
749079158
625625434
740497261
20236687
740419244
480443483
624907642
270193180
20930043
572185977
761068856
42265339
702753422
452970958
59898246
347658075
22644605
760431606
573206476
477541066
908987389
100728932
57532215
15775576
112296882
511171559
224284176
589319710
342915280
482300275
111916546
335701269
748905786
748493004
636863598
928667803
73664074
326308299
634129750
370329547
52483160
41582421
636787805
544025712
171737130
906684168
478225213
403361003
28495442
718710008
430481865
76855126
425686192
509112923
620258031
346165383
823142216
728186810
24188219
632869445
175650027
332897135
755587723
431043550
726829039
748284270
715002457
474660796
453973040
635329751
211121774
23693486
177475531
232937234
259301526
230643333
748951771
244610036
486768987
740436138
568006651
60499099
246910068
110972492
32793441
430413553
80772337
606222567
533024350
528829064
123817023
30297742
748500962
55375103
88415667
899125614
325692738
317953536
480808626
781989199
405905688
438964013
158056426
757827217
68291256
242399280
630729105
742060482
720066060
29307706
47191953
901603880
888514316
317636517
372946978
328674931
335096515
71141689
232305309
480301851
702223231
42707326
243777186
385914613
344226282
293231390
497609144
305901787
566147843
411211503
706913658
598459500
727978292
21102078
435691743
343341535
908962008
490705167
81944869
909560180
740128950
174440539
405837330
23398393
503828209
913359234
20324944
248885518
329695490
732416060
134664756
380829061
748976808
908275476
913698242
342916125
899126532
402809150
54593406
484224439
745660981
359322464
355840103
162168245
66160895
154725656
14861004
748373612
278086795
355977912
425397447
92838485
97406769
748915789
828387410
928517420
570455618
915102740
586371396
91130332
799771002
884679373
450024652
715030182
568957818
816368166
575633713
462207987
612158542
215324880
16291315
67414828
903884282
163917757
748305480
883044559
621599085
176765087
813442932
376357617
829589654
913115796
146248061
230144679
749001440
939872316
571497027
14705410
587492321
19421731
485243698
361803338
31420469
912426548
256492906
637339843
25131618
361608373
422547922
721588310
199594683
379902988
622993211
408826555
440588512
572594465
288805558
454566580
310011510
877034364
884528653
702355260
748750340
618822924
317616346
915499903
271485190
559202142
599016507
888353707
582046375
66257764
131222799
400544157
101134786
582348472
883277785
856214208
701834845
589235715
363089695
917195167
908910229
368163237
260735680
748364773
756991453
181691300
573553998
233997181
919628850
636992760
274586694
864990228
39934684
755922098
582539478
749031745
224616581
425028320
622173622
862142658
562483733
170903013
295925695
405487667
623644103
514266233
620016966
58262203
749029915
25200582
772311512
892713565
382905471
748372152
55909507
909749676
103304163
315636358
361978048
217890177
66263576
623963480
405534185
405540906
583891654
470526000
98736709
578444049
235171836
480458025
548106446
344580964
20105126
303707615
419726397
22367931
596372878
470893686
528056073
188657056
377022436
429334182
724133196
376350697
148129227
175124849
57237150
622160057
42589724
204136713
617724477
804584323
575827603
211148919
445709681
749080928
761582250
46537183
711766921
51947001
634350718
720311024
576301543
59898814
176347622
914166913
748371583
620787471
622065587
885899935
382931688
381710681
17702745
244419667
631194122
37425290
406709562
726933636
625589020
25161569
338542205
404602915
191701353
624863305
418936511
437800859
738902798
611812176
303689254
481798899
248578601
22365674
246552981
298617045
463341605
636792820
73244540
636791341
426066849
1004857945
46002350
415494137
288843889
557066754
375446695
257579252
562847696
405727628
748887048
568818377
709217701
293468906
93806052
406764276
352919135
259008243
637234863
580227542
863861718
366637642
748922389
575048610
391834942
855273992
558465155
341971868
870204031
717589362
748231633
622832282
63149813
360208680
393044343
541314682
231138217
571966703
916144280
965390545
304904037
406351286
740728183
632828781
623662589
486565164
39593187
331036837
596653443
269108859
607706263
393523438
44445512
315375495
254816318
442048337
632947161
855980178
192319960
901266728
992615654
229971636
18502576
569600206
405558747
157956971
748487472
568523478
898878055
634344703
37705814
622943114
571434005
740466716
595343489
449738259
439636130
48136235
21919973
964386816
405174202
405521373
422802160
45557850
1039281950
748200672
65324907
700093596
372642698
750868992
216074603
257661047
636221592
314782370
572548496
409985072
630669012
20972311
748089032
336626096
207698931
123923183
188483493
740522946
450948022
793665794
928939668
158907825
720269072
761339486
630857606
116457498
903190687
740371374
901839902
745330772
564229916
485565818
578987462
571984041
1550531
66771403
101463928
633668865
314405661
860201466
462624643
916516332
26845654
29270944
501828545
38831791
625502301
238388889
277287257
334486640
237161931
747904759
906369127
909688298
929001674
234541470
621874835
170346148
920116453
623367868
908135317
189480174
550503393
370019580
128252410
333910353
630695503
437187909
721340250
227973972
631373792
748483681
885168762
721510568
509591349
526204151
255656246
151315625
575648250
928365342
700614642
703552308
624246196
944762922
153468990
564464800
915102630
700066435
14229755
179841615
242579362
354298710
625100048
782092087
566175237
92445402
380055949
431983646
21767193
234900808
163036083
716003372
557832933
131074970
573499194
882147206
328604337
321264664
721340359
386055381
269573128
748515992
326404352
96460077
760643466
902531102
575275998
630801118
449722725
211803346
242594245
177084245
966284299
18907544
564867739
621992494
63379980
945531722
57595772
307407868
811349382
327633747
548202108
206395903
222393284
740526096
936233990
476339970
913292437
912155222
149999706
525995281
72032897
573150569
786170089
515079825
624812364
903839172
509789470
605716791
516103367
16027638
869507894
338534751
753770300
32698699
777992966
179427855
460741926
247142916
892222495
620723236
760848684
572605711
97085986
748123226
748382857
457373860
451261471
48028625
636951316
317703648
333755495
712395980
41227211
393394570
29206396
113757647
325598247
17741794
720387541
476684582
305753727
748429088
53525163
481332584
405354940
42988975
748872464
111916928
739237663
604459507
368275895
748947157
369699594
715302072
740390150
740335153
212157870
46277339
25199533
253589988
366545675
158892037
568210123
633589384
450245345
637048153
94658203
283890768
338244382
856017140
622997104
340800504
332283353
250191739
772584684
513181832
305653244
458486476
632655992
466161399
268556198
361471873
350936605
104208582
275502513
517815713
126134236
343321324
631223503
623890941
849107515
461500885
323915994
730438326
570488344
629097384
59458901
46744115
571257006
372380754
461381275
855821706
636973194
453048380
116552452
347859223
421479790
341818213
636651897
703633358
69882247
916533968
440949188
630856504
748883888
775237286
622359030
539747120
627247938
63891349
257244409
923102766
92295464
741393504
578656179
59619648
442098606
343003924
21786352
703111352
346485845
306030230
140500524
740616054
867767521
480188172
726548490
115725316
195195408
621916030
336056707
351038250
544446601
107506006
72016096
909928890
333176313
420051817
485005306
868999597
855967254
599504589
21924559
914275957
748818577
282471657
736858494
251170674
404789137
708326070
622157724
744364351
630352043
907979966
740140033
115071165
637163848
419036263
80886740
303911949
89476766
402243137
573230569
338529484
80972314
302014408
790962044
631319418
884188135
748822920
931347212
56743275
355696926
494128446
414147148
739383986
569498316
539035290
561140330
748942598
483266207
606341743
42074557
26819765
153049279
908367614
141745066
385271438
328010194
204078050
573561030
904300598
626017458
882797610
406458660
228847560
480686596
23247556
817711796
913079670
50712624
126939464
522082097
757289274
300934685
454107302
17864973
279379461
305820088
61959503
338522952
416149393
245210652
631084251
706823564
740429629
228212827
748507831
574009602
275276167
50486703
762113258
908745330
465884059
905537486
612298452
166786740
321265158
622154915
32955372
239423575
800264425
18164492
267305461
338540056
75686297
556722664
14090598
856088756
572420003
740182902
91683588
308263296
463155925
194852450
399385943
740371933
14054365
908748822
96693951
65849975
414529867
275387754
255679763
60959614
47586415
456108884
762118772
485975092
748901138
598970644
930842190
46988510
715021400
750201528
567768256
757384646
598981083
702301345
450856347
354640574
573392402
908694541
496631839
406020450
367541051
256124998
945453565
367358785
58237746
749080369
748257631
737078102
427007347
188132981
410895237
748268360
277174771
26776649
27856865
823299846
43022384
907167968
377012641
702812270
14296955
221706491
634711231
14216661
405802510
573443839
621284561
633646026
51985736
784080421
623618193
45299538
740411874
900458672
538788487
35700152
440702927
16504787
273389119
253417587
215130055
45971982
282221720
310468475
624859591
301704024
67727088
406678851
628788012
401720230
917182766
879484549
43684618
406008992
564460640
431932087
431379605
398893636
19246889
448083281
155066121
419391652
377542304
717856147
225709881
320014007
838207657
622247061
634341619
286991934
202251451
144963751
244480767
464853112
480387901
928396692
463984050
633144244
700373683
114513966
321264184
182505136
417042306
637284642
318213896
616734243
288753892
445086260
543503702
906840752
31861260
209557800
739418564
237499618
427039079
293877940
899360706
199648327
513931226
293687645
353120092
99608061
497300110
460969806
721409802
321801441
582820720
884934775
636021981
855962983
740140813
615658764
487846441
341933998
572726180
393698274
413796468
776229180
701927280
18624026
760826726
109879197
177003828
434713286
479897489
636974986
275179593
348816622
445044464
373083903
220188575
633618613
317138680
560201346
588903395
907821769
902199223
423208637
482141034
389854912
602319419
19067961
253075443
702954170
901689744
718496077
488714124
81260605
866312654
915523116
740339252
318849665
708931915
637298663
832693062
423052167
744499866
475822994
632036203
504841072
110559224
143479690
855276223
890409252
863404807
19441324
595266334
624868755
618071931
622814896
838484359
359561997
107820748
888328682
856431102
368999811
485163378
58844993
381719459
123066135
748715293
632648342
701121559
637436043
263422719
336268431
405935215
579588712
9141802
390095517
748534716
700081603
475066821
627017650
405949966
582810934
185730581
849734606
102900594
591353862
624865831
141583706
871901287
258004596
28540388
575665215
30447943
18237332
115626657
573546165
356670514
451865363
928404115
94279434
13420202
904745580
327719050
888319092
182922243
914112696
211630200
366258508
348081691
383320118
949171610
311959142
894006218
621858636
460526525
630429772
449638758
760793509
389458017
730077842
476513993
327359507
462236692
406918718
161565423
524201670
354835475
49996558
510461017
167457001
903594667
629895311
564634146
624930048
748293715
400364540
24764259
422316238
572689168
235103001
34447734
616301763
18760114
389162716
744567344
917181024
406788811
908375161
238954142
498831932
294294137
500825682
439381860
625536064
420165912
502126889
423140127
460973716
569466181
636960753
415550115
622068708
419793902
279380413
624679736
901900381
703707926
576820996
636338647
262195617
564618828
30671407
228342975
740382128
596846897
737485020
423042170
627493719
135196157
760191001
258878323
306930864
556718458
449064695
569454170
94730906
701976444
597021748
700023247
542355010
482458279
203775807
913955300
732379506
558719415
216680550
282962899
369057352
623902753
395718536
624825981
134888651
43290829
266586602
17396578
217564685
258671019
405541021
83333411
273144844
813863670
446382455
49694405
480154017
109625875
621755618
598969507
455730440
900757591
419089415
375317849
577116006
867959917
492158630
21500787
301365875
269001127
714662262
630433434
373186660
483596847
827198834
548630721
257226108
253731925
744031956
372963338
983150827
1012281672
781143132
902374513
153998039
209274585
855714205
624256074
620953466
577849630
553901977
478968094
621834625
30121594
254390056
400468254
351518334
16827326
634471101
572624682
30868689
456352016
27044640
405830777
66655502
701346120
615981547
175191968
740367763
219014735
312014789
303653585
876532993
279581082
230582827
90606575
405482765
568892947
476694393
700522646
828287198
39723460
262388307
174658708
146543303
448525544
625004156
342180003
631077847
33198001
274634765
159569146
278440945
749081934
405685776
278549435
176412982
710052654
748120356
357679590
17609971
482046836
911693756
900806666
426641620
194173926
224896466
360691938
543472664
870852979
606908621
504650935
630152949
400255908
624107079
743119861
19886896
94128390
591463329
21277315
379062330
568131194
631089803
214237778
544964866
94335191
123237657
747963151
193404877
188216669
405876716
701178516
490752837
331365824
476038615
501836894
870996828
109828427
901565756
338545542
463096318
630688025
855876092
377401135
461248545
624769103
763841844
202392945
748203800
408309407
351026713
748447380
744795680
462577468
624955257
552930880
568426300
601598276
325394295
392333361
129116957
857338494
400220902
720544405
78801395
393591814
357211552
565654199
39642973
748480976
835174399
928396086
449221295
700661760
631183142
910277893
901550353
424768799
514786189
169506896
349697329
152870611
702003650
342051104
523553606
24810423
17044839
198098985
338539498
184911395
632291266
477158082
82402350
632881078
605064940
761892026
88671250
400525964
440783380
264874138
633803100
314157545
867989010
140639825
206317228
486493840
579462073
190895811
624066543
882789242
120339166
149769740
632746088
633659985
813779287
453735913
744944365
573026292
947381084
909053804
909772548
760073750
820088006
740174196
435804214
631172881
582819313
632137977
724361138
89899507
749073001
566925399
481461616
704878639
909108019
44127590
42570599
485591114
898524096
204923834
317424215
45219537
198587437
726447696
101705643
124586139
739398308
622302977
906416192
852699702
38292538
34955447
599721336
208942635
381492199
441131930
714997524
368149283
377557403
374825141
960306397
868195178
749770544
723739544
464538783
405521416
116777589
445959268
280357888
1025402869
628139986
209213297
335274185
749102748
325274642
526006687
489201529
176697551
17217233
13991052
632018732
514784512
748746476
748896900
73018829
88161666
287586187
899281124
928363980
20541819
544608136
232479715
272623679
635651933
700947320
740531076
143594200
369584924
463188990
61605622
534919730
12014702
744854252
838811954
346955898
420987009
329321868
740200104
854867214
629961421
488088888
786301970
563660411
281235851
445204844
440390111
463746299
461115499
990980586
557082897
740496571
254706930
861941154
287658644
388461861
819870812
479834866
51012297
253151838
705131534
416681593
304437950
734410824
110429250
623542804
908240245
422237389
465366168
461152459
1008392244
242003666
309186631
381284714
373216514
187637820
737482848
33098032
63234409
748938757
431946071
819111007
99751395
144480453
414148547
172845486
19993685
599678811
903163003
893922487
490824794
766432284
322484553
721511322
619521406
740081892
748999604
748854884
721342178
405109458
721599715
582009543
445060611
363752308
744353078
58209916
626407892
426268791
509812237
721000430
635881196
235358973
248478507
554613175
899357887
260493464
586835415
273056603
35337729
221221806
625299369
748109227
254299818
326842676
342246248
571834345
553389467
748948722
184210216
451325072
105606345
561029483
588902743
868171812
721556096
636718671
404477056
619742007
748991004
222119155
339110594
338531546
617320336
186448356
424009175
760661712
636064163
748899049
220131569
636757517
748467961
348767733
383599080
636576811
169616251
193321750
748415894
376238985
462585530
626384714
709276657
97728824
100940878
759178921
748603566
597509840
192393887
748877640
605886678
630626309
287887072
568037167
447199744
584229593
515268833
573070267
749039520
632655875
999797671
568268617
744331332
305936775
524195676
247400515
423836276
812106192
185836402
460960020
631411917
587981161
568415058
588986304
748955899
321263944
576341186
510025616
62160333
620050201
631322997
633587380
755652198
368159020
615029372
748463048
911954238
20156637
47664708
478446132
750596936
95256918
534227242
484509930
760222657
460948588
760759633
722930162
204192078
748936880
98820104
16636924
249526402
751020386
748910587
236064827
305860923
736468267
208908110
144432839
978651440
830560346
172248079
358134331
928373568
801881424
490552891
435587436
902328848
418389958
748558609
719908225
341810238
486165100
871718503
624414076
486116130
380798776
748296439
19562060
947340133
138486981
768135884
702932509
637013430
213107173
405941226
73692446
132094388
19355850
261572233
630869099
58497637
912369188
621879350
306446271
562487908
870840944
617837266
749046991
31200273
88684042
280282451
63819462
492675987
445324982
727392961
928653378
906511465
702401604
462648110
230210548
111513481
479179801
740670258
485859180
747917526
163656074
200806070
894944358
571169965
476541066
868249472
338551404
748574694
748974500
167132458
869900928
483587367
531015351
739360554
293270689
996282542
405534019
405498302
350093856
182310275
914923730
211472425
816420402
908379564
412241354
260505736
599008707
75331399
352860801
91837941
559586736
483307241
331244301
748453950
308703664
748418292
396354793
481280561
24018616
177230379
439491982
748226078
81724348
332895457
624728957
182822268
623487973
752638208
904073455
277915981
758898013
856388174
405879981
572802749
422450639
253943477
482077979
901381268
612042375
439220574
621914526
572596190
422144979
701489419
624676977
378189465
705505004
50767793
886711069
271637960
405054559
622434788
751213658
632950301
599056518
381266159
703645351
740339598
30137837
24536012
740416314
621463731
571235648
397599595
490983907
581808597
551340532
541270144
519460348
748986050
361118382
482684791
622106365
315509722
488656671
18213423
534924269
577012646
622258782
513442705
915257382
702298147
401602626
901416116
117821422
721619515
281426001
748809499
186243791
568015745
838469732
114896753
86092764
24495305
77241120
446960907
462507112
462082319
81511047
813809862
462705681
437407390
444855089
94256520
90031109
87124704
928386804
724496846
912279042
371216256
81198181
190388618
199511149
405869744
915532592
711321260
476330939
252300139
623481454
173797660
74613392
627493689
479124378
14070945
748913304
504562807
621657830
115590516
900068384
747955753
209489826
34690379
947325883
928357986
519351487
625476620
438633552
385320254
442545022
919643899
378193509
356868857
392787517
41645337
220429337
372415657
550915131
706279561
749054293
92112182
625656247
128923350
348916222
38747062
406919049
912491340
285139723
180912333
152960950
321908251
454213629
368167455
749097181
635332630
473024704
909912571
915823938
166855285
453931066
573052311
870248461
618510455
298418899
560073942
313904881
740167082
140040517
191884345
403875923
218322521
406009589
300527678
636875680
323558370
479371021
919302860
22746688
347453125
750120391
435796988
294505067
255197020
740521776
334758332
17790405
564533106
477578753
991149380
310029663
616633553
262252875
281215867
748808227
136636039
582253312
714953359
454083409
885482222
305873346
701099682
610824932
15080288
615987579
700640190
576876262
17026087
624794061
715986301
295780944
748588590
189662961
378494577
621911246
84587720
20749502
623590857
318392963
342849086
395338347
623330151
505848389
554475536
700126688
330457658
555558335
497787017
904962434
855879912
393366876
625444005
748807778
103872924
14590099
87435672
380244803
31087766
426487278
313129633
752392680
35895007
913418712
287974324
709305774
112181065
369417310
569594851
742159080
362010538
115864368
10646032
423883665
149668830
513170151
66169732
122321836
70903820
588986322
625859275
578349491
230901687
157817715
747234319
206306506
827575447
607331634
194725635
452792971
41161832
156587361
75527934
334531531
300180491
120830812
265922268
947791358
18263434
721123454
96646671
205970356
884595481
740394510
721598737
405854171
487856587
737125015
715871630
884369113
740142721
624848690
748969524
462951132
430581185
252472654
191240034
413790700
633708934
101694359
40657605
632819822
629078668
625594657
17897518
573249639
219823718
219042133
405266004
597364511
332285972
997970100
634940226
405780878
325188982
19530008
150726300
129289887
97640617
601705274
28049003
753026251
502504983
270444606
477723637
249864334
637266285
915741559
636894686
928409131
485558563
454732356
708957288
360214708
600965374
147032339
10541332
916216080
338537822
272638061
108218521
795893041
20864250
328425043
248795220
148929945
860837887
624097493
451294977
426415354
468603489
251627798
421989361
435734364
702849096
569379366
569451755
222875246
375334586
383076856
88062667
631386763
621731091
134142788
718809330
625800282
233470128
31009644
749026772
928401098
422742315
222916905
621854030
125451811
67090667
64078230
230067109
143199672
755765676
622094808
108558662
389766777
624126908
280119093
717830166
75332152
704572597
622834975
743952846
520529498
748827782
389877749
748990993
30491099
443484033
15964954
865288022
748888261
748687692
742429254
623839700
61279506
176976924
171237064
621347905
460563043
636471642
417459447
27989559
123997456
856538946
363320349
32639167
625686495
150368621
625164414
726487627
636707824
37808024
454267254
715985490
902367416
465571488
597329485
624676628
428670035
544818165
303709274
624994001
748522068
147092704
704077561
175291973
405267100
516139883
964829761
632750968
605639167
740736140
748400810
455068364
240320179
352777076
637462902
928962247
621733722
165401417
353389020
747906504
476632285
299168431
636789625
142905414
2639621
722423335
112540327
25946118
871096974
405870195
132305121
357167930
403444187
460762363
626093664
628650614
334077065
978714702
38998084
318171892
566921759
346808194
72175813
740461046
453653289
167942029
910677229
489081458
223345394
719061936
431687067
324644091
553151029
377457984
41856026
39313349
344055011
95812801
293689857
702607094
40216592
912578538
982176392
529011395
175918261
181837763
434646369
902943186
573524496
341293473
133560179
478679925
348586288
418841935
740348970
23976801
740389112
868096032
463827528
338532594
324465035
613557801
942412650
411392951
912237302
449551668
161422946
258475085
748915022
422559092
29400765
740503956
621934222
20642755
399689149
912307232
4804861
832540760
338796066
572690236
123652370
358893530
635665699
748803770
632448573
16704992
406856675
909938454
626003040
702830455
400723502
267818371
726032311
756293498
412705461
215127179
892495028
424442161
853619570
723494594
377246239
740510576
867978739
481127168
411885199
234664199
740384198
434695511
636821687
460743071
332124668
257010754
625037356
120494107
82180545
129395674
740034092
703042897
465792118
624866177
909946303
30404779
415935300
96793475
888313207
303653557
633273229
355599970
272225604
378841612
637264399
564654666
195875422
756883838
52499780
26019821
315400977
441421985
440129300
246264554
538557837
444061294
527172012
298247902
748512157
130961534
882587082
313062104
67637091
72147175
564310064
825054596
43193687
762619417
183348719
450570100
161200733
913417087
336055566
176175689
169736370
237154686
511601231
477905329
96749948
466032865
35245435
182410720
291540058
625508332
907975554
749718930
78324907
740450670
629506737
196917732
543255073
586413603
81567709
734421902
389261960
210149495
461498922
729630961
179968565
631374651
302441583
286609840
105019611
354914195
81410209
504842703
749106914
370059198
407912375
618052934
598408470
998483857
716355187
19648599
748749866
740522612
748525482
631174316
263861118
285063287
97272374
442642105
290307972
404414502
630839395
740104526
38209624
729868813
829164594
520097624
571899145
908448133
78749911
19265439
621712145
71167595
617508021
348788224
5860842
144444019
532136885
869544385
450836526
875461188
632822565
217615071
474961810
913298521
366186884
749015658
223128007
435747764
741478346
64249659
717680444
621961447
743162239
11545592
423813062
133573622
407193756
855902048
871629482
748837369
740231731
45655436
342158388
915009602
896006389
289338474
29866397
291422635
318915006
22441550
369387195
378498538
114084198
740325758
30449984
942400717
912380552
397071092
627440881
207393214
17138313
704286206
702857916
21385924
203617055
728418302
573438674
740102989
435247487
180003566
254043841
101234406
74474794
840401090
731979878
622006528
614339867
419210693
249560786
114063120
864937544
631144434
620860215
316595029
703669897
457514452
872198305
415929967
449729534
623774889
87338025
381915646
497655783
83182575
736951879
253835890
520232626
390764647
482375730
720973416
748216603
416018062
337162356
137677249
635840018
399511862
75176163
722239578
434380335
395900625
623585349
131192994
464765821
193260513
116801731
186337770
480338154
338561019
105330867
326442473
750112124
602892207
748558016
621706454
9085782
928961365
625684179
494813921
477344242
723358782
405065067
332680180
225052130
15537163
739861806
387113386
303673404
89596980
915268969
884338321
748438141
760859869
124005585
372878220
928358184
372574147
762630602
708933637
898273309
857978220
573411509
287039232
888302418
423392919
754021676
636868845
482497310
127080778
28439151
628152161
282115629
408361668
624937701
442282300
386152019
917189305
740337949
132666582
625855622
348155125
347121472
187641330
407039784
737135641
64780562
748756736
622321266
500998984
856539480
637198447
45403636
23991910
571968102
576665405
204713572
97492655
422305904
85340628
623772429
621685043
368160898
703360808
38706022
444311442
748372998
709254132
633680640
45285255
259891959
329216399
623595889
636151137
716403907
339147249
363022133
906292243
457674664
443097067
429912069
715385172
87869042
352405663
360343859
243375792
100400876
353410278
626608458
899121332
215394344
715322040
740030280
338518592
580895426
582661324
470668886
230511481
551386901
438216845
573128345
573951713
463989065
630848362
478575443
264145596
884006454
22217225
56280563
702262741
117398708
426273849
700176600
277874613
700652407
395773875
823080090
371313287
323132803
110928365
602945916
492584422
621793363
453148963
25844606
624318683
345005810
463462442
915349429
76991062
30410601
520685322
928540999
265506856
440461167
864995149
288386609
600342504
747998922
396052249
492921186
222107508
405745163
363884830
496188771
364834797
916533632
564647285
266733992
716623783
80618287
748811689
621445128
25036546
720983366
623892110
637201957
323502537
440364227
632031323
338522883
239891764
622519113
423875943
112810303
136892332
305466258
150998369
478969455
14449023
877028622
520796350
156922596
572737354
461676071
731996455
305901870
782444706
24620958
74510936
281133404
373788408
620442092
111663455
485332946
573166444
317927855
916212122
748807188
739414909
204638080
523415459
758297701
93595002
449209713
813614521
338518524
637313329
500502998
748919185
637189958
552807959
824814264
486653581
902089508
718799294
450461843
100438666
749013422
356874866
636713581
75048781
173608100
381473220
748397058
247133498
25613327
545904617
789701113
309779783
906692581
501925777
236611464
768099296
164453542
412718071
348260874
912549672
32875723
429700085
187216394
556634354
629823575
21713400
578428706
405802174
436507952
305854096
222713813
66186153
601936294
21886113
888327739
477692178
138681513
238491776
487140851
747935450
30292818
909912986
758371998
736957927
196921623
585976865
16107786
406157464
461519001
180472565
168046635
427121910
910814186
748954332
43873367
824926189
174181385
718533499
484212367
285218936
721374282
748226298
107323986
18506789
740491231
749117498
67227294
19393539
211736633
630391804
317531450
347287100
155268607
588980130
174968373
720720745
232089518
884646270
462157331
213386394
1000918471
102011183
396941661
621984558
528846394
519675245
700946574
381412116
75852859
226512110
90576766
164754093
633148117
365033657
598183232
532083844
740563537
337063879
182093593
451280667
601639855
757099975
161850706
287656849
569426845
487517660
21066300
999505844
748716842
385152636
856408056
576922818
90613781
630556049
527164791
354101108
133166903
748572367
121981063
884748025
748670798
161218924
912146617
626644234
461390047
625877432
150160855
167012161
629859734
488729637
366637846
634942142
459461562
250381768
55056730
229457973
326228187
626059035
903873378
575867108
814545631
866636581
609531864
57932520
43775920
748562372
408104951
621831797
616244075
749055660
374855907
49899180
372111382
632807410
129477954
152719611
460917052
627492187
736871629
123476140
463991013
15433542
285226681
1001929736
565415779
240005806
622059089
632861219
897161521
45774241
368155545
388673029
43651593
542274315
475430977
564615589
625511126
465117219
422503811
919650444
747341066
89394148
401367040
908294508
624863664
890295014
368156669
621623374
435243551
407379446
187661466
775407270
404989726
749011832
470103624
218682662
246545613
748553065
137078494
304483133
622239356
873737520
179953982
104358528
269445920
116539666
156977909
342297868
402253469
8227442
225658040
561836169
466092265
406263666
37233272
498176737
752947039
631459221
194939895
382882389
701781324
98259023
91716737
193118440
762633822
218194736
53077682
375722096
28594022
49930446
760062072
463354061
388809576
532680049
77353481
906719473
359881729
117973818
439693974
108969780
293523526
18900983
375867863
424906736
18738552
720930661
905019912
748952736
717569304
564718170
167144895
599013225
32780303
928394970
294990093
621901662
20340254
262507877
722543389
302648850
315417634
928360416
305712251
720527270
128381261
748134648
740407164
906245136
740465528
599031409
750706110
445904693
635679842
740121223
717279121
748296019
377054035
740382380
905812447
902117076
624734640
39895545
14661322
625622462
463866975
318964066
871099698
364601248
732381163
305859690
61539626
573800054
119982733
442385265
821720342
740184350
399016002
748500901
403834087
192221959
710880558
483854710
405670920
423465620
902467610
98811882
96132243
229153490
20461078
582201579
546673195
253639584
17350980
911979506
708926923
438236502
902919650
18322714
121924589
622089486
270181928
236421139
821537742
372745597
575835194
109945090
481137025
577285241
701377716
144526377
613713705
748537345
20286844
160224672
913959157
722473830
216998839
740063904
479672939
619686205
237666268
491034614
585450417
749738318
16999220
491312338
298714378
630581589
572719908
475392628
636725234
715023512
539546119
884557946
258959377
378619556
21195279
945505447
632693941
902373650
58581664
522089216
109938363
308889428
636176520
748257884
748143396
382998938
740362201
406765018
748898113
83716958
362063666
448595454
288764143
907826822
601647693
26623133
230620742
904549447
627520335
142620687
270077779
198345470
461544549
26445452
570540414
43091734
623521356
406013729
700435472
123427999
573020694
748539697
458542951
775434487
911514078
486998220
940933628
26048991
242648724
421441538
38299394
300788906
85290570
572535940
636922517
342333707
22159178
405899679
59273513
272258172
126077177
473019559
740171916
305601839
483974504
481958629
544920350
521369056
800045864
27204026
748726076
918055752
347918444
60750339
194428708
359499100
877709610
928380301
740397199
567714821
748432932
27024958
218970146
387606504
836440147
370511179
631265468
45553446
148786556
286186088
514124442
803122231
241094412
475156859
23376154
249999955
136501377
502129442
856046065
748949587
86561772
761031486
637281382
561661716
636957073
338524517
620424102
839221154
717583939
165986964
748914889
368276518
748666916
888308378
478590711
636084969
228975057
753695263
598979371
290190809
242169383
928383542
306285912
457088939
85410395
748787246
897773215
255260385
443000278
405796540
816775478
900411781
470751132
241292221
485411531
498268179
386134919
157943735
721558232
88435111
531875491
569516848
759166686
41137515
777490088
342042505
748896127
903083719
255864517
426510164
567649323
591042369
776464729
206033486
785452104
484304105
384337628
480297228
98004057
624864519
189378048
513151977
452717659
414986105
700631922
225039703
928389290
224615228
160574029
402585341
96222586
154491965
290842158
260803932
916972170
874391232
636119306
928365918
821001728
477686327
526740745
240871891
306601269
127714896
439810319
107390098
63424134
393803992
436343197
633285190
112081451
721533481
748959296
447568399
633214485
32032488
838438710
583557008
377025060
199705725
61962693
748942134
554752611
352775298
314676143
748945976
420988252
30430733
608504253
247805211
141176563
70644420
462380389
427343201
329966600
254663035
740464554
234304804
872989369
49259592
460578997
715340299
235051724
124750030
137306431
254369403
280369211
28981958
453461131
621683930
544588205
169250285
22062920
782347094
364694625
15615854
404703941
584248395
747996716
951029240
16508793
137950793
336405173
700031856
358110880
740477466
355568076
332288541
743619805
480189786
293461652
715343120
901545374
311284229
761809388
622667378
14247078
721558112
480955970
15366342
351794086
740350117
798256051
54911824
328983720
621949873
32639396
16639044
142065514
632047287
184328970
834686659
154643686
866096671
912702487
784106521
912246270
748334354
535835255
102459531
61762023
176554602
723777235
544687839
145642085
170215952
393593293
373090192
22048582
518903345
598971242
635976294
344492987
424375684
620947138
17093067
505585658
413884869
140464788
632062152
361037674
17046946
856025544
711276938
428729543
475337424
748151786
717590365
473680743
435106360
480120815
719800657
488039434
378075533
448822540
379930250
437361910
466554231
331736774
376926387
25630644
486018319
373145166
434511060
276898028
917449711
475477372
444721871
484160754
740391812
630901830
15085117
552084231
442397317
701001194
276271611
542355707
270887978
740393953
49045825
415272895
373386973
64200043
584209400
823831512
635439980
772134720
748888615
573171402
417314249
637356502
748663938
422570796
280483497
541659373
625531280
292254414
134635561
748713883
121971113
580549541
69447209
369667994
406339501
258787907
197812597
213863479
41681226
748958544
460601088
384001079
573494439
277905844
630880796
148497846
483240618
740444593
955269972
634152344
289937012
50557753
60437258
622973230
623391121
112379969
908551735
604691174
621640867
25641618
620540443
48993185
153546551
498365825
814799504
622675686
513999243
366211665
93643299
603371509
637209695
297604353
55707681
372536412
631212194
333735986
49012804
748115832
266623407
928395656
338307876
461829017
733987105
630962226
621748372
433079223
16248423
84722641
1046234540
215934183
627038148
537759599
415310649
220827717
216205879
483134806
175908228
68665352
106622551
899148950
48288160
226669008
716060978
371252318
461470036
487791263
323267431
916857091
326657900
455163117
425303288
464764562
967443427
169770234
572653424
864912974
198883579
599020203
64770328
901430708
891857569
115355117
460693552
462080644
303649081
413006190
740458286
526973881
463920648
748725492
263458713
748091251
716707704
130552703
375617039
634307673
585383734
177290236
482189980
573174076
577670930
394123007
717855193
365598797
239360794
220885472
748628244
90537545
625597492
51336581
269427005
232586864
713571445
353461486
315127643
302083918
418466007
524200578
34977656
263489319
127015630
631973285
181587044
122086122
167221033
483273915
327166939
517179294
474372237
635991062
405692434
748436378
305760662
59300592
635945848
618261840
571422499
23826838
314961404
961553977
728315984
319142001
462286907
740487720
438333867
95547446
909540757
903670092
624834311
15457499
563235668
637149032
358088796
606998192
557548188
96238111
560418439
99926775
539849452
328692816
740501834
115846281
622243685
410773350
567721050
405140696
318684807
450232743
748525957
278268658
623912427
969414025
423438179
375508050
748980984
251602201
601925943
871010520
181980918
740090346
114739318
460383210
67738997
371019225
720658826
633621298
721343317
141182776
700202354
747581694
284425152
14221101
317773986
23443714
183302989
486191283
835460828
862475528
909159320
45426620
703085582
10662722
912176426
338137944
163981309
352112059
703246639
572603947
621891214
435574397
212080180
571916743
418595263
837228206
572500413
412258465
20019716
61519450
916534056
569644756
558682535
748513440
745235630
748358754
182449697
74728959
490293288
157377519
598970269
498120252
246873064
338537716
37109353
280707810
902887394
353931676
760806872
748705850
543453209
27613055
464243964
17603461
219094085
814373172
325588110
289224601
430445611
868367737
98913930
410214629
776932536
717730784
77177427
737129502
740969472
16816098
901415952
26873335
278310251
216502008
184816199
431208800
464265789
466010695
748513434
82371102
440629803
499323635
127777160
900454141
636150969
221388460
361724908
19447789
405884651
103903856
150856008
392961855
562137574
480379400
905090251
323674328
318392694
483686725
364967319
562291312
328083954
1027284240
339270273
927166627
748465783
856369956
700256196
173646760
229935758
855721717
358417712
706766966
885142032
25468570
262286258
346823072
540453664
621926539
748391491
268400020
542937946
343436264
573422539
342143527
256040594
717700490
132752462
303679631
15466173
902133055
505296114
564544720
631246662
748983775
287586287
59597997
27876309
595866812
270941777
899098740
221698946
749007876
338203465
426511970
17025874
337543428
325035965
477526505
461001582
528550523
577557110
551310181
761828268
515682962
384897299
55590625
439937864
482450919
44882490
376053940
102789845
572780832
364043088
405540910
565649444
748472138
113276988
928500924
886232389
305813045
151467070
451536841
510586008
906412472
591757753
622023793
748442450
406005732
748835940
748120014
540455747
632944512
463925482
41100149
117904840
407583776
771226603
426839017
899358709
208842041
743878620
510478483
564609889
637388683
445113927
26689687
724757354
24428509
287683297
363777806
216793835
635331630
901970844
330010913
632684789
144578609
118067395
179729405
479125403
944527651
898702646
136190836
740603976
323008982
318734491
25069001
629297312
800851472
635731989
45856948
884842909
634389425
573493326
416476945
569577342
409608219
635096442
191360432
759156410
908739301
513300942
621983183
462479792
151822766
217304282
569594510
522679158
749063533
624699850
598499770
739388719
424812655
572653869
17251677
28626804
158651295
409009026
19499245
632777443
344318904
239814861
130516433
993610099
985956102
710971764
15050377
61318348
792333
450712059
540510874
378192720
28565310
63206452
910803013
367761409
600178596
325760868
628416406
223465467
623489348
197439493
504296256
902853750
234173394
762190710
888920826
624772904
71266144
199190395
621736943
947459060
379713316
560112621
481476387
307911551
239562105
173766259
384942531
621805066
381743307
459901209
211393031
727735652
145976295
449944977
30866990
911771160
577417837
151015991
345929964
435553059
632905215
630493481
47374703
564393897
338522577
556268773
716263428
428356744
311223157
912012608
733893145
572691659
995177185
767325739
820075938
57465042
630544000
740469294
740364912
480837334
441424258
631580577
220584725
378198674
24139503
497445767
275187696
748566552
423630340
701815274
174481939
974655697
240052441
330770946
625999252
749054220
400550009
75204820
69476618
420620624
748377704
610729484
341374059
465424622
218338778
74361591
405521230
784010155
201620070
219548978
900414350
305850879
405078967
739797188
884533142
748808252
904823305
388442670
748030286
571600842
904096016
305888454
426081248
144094903
735083587
433264124
305820125
106186050
523065875
749077398
614874122
28002755
542352038
633715227
635033697
359326210
622043131
464258987
34033230
760205653
119956415
78627321
233697162
189203918
405796509
624503121
909535782
292608197
327074345
573394117
440101927
85346169
49443673
556280326
37487921
740379714
623660859
478695308
198773540
841906969
122047366
106164510
175721258
632763357
616227836
634957612
147618034
485414273
103046222
631098976
261099686
637145297
553892143
19281263
749256151
740391930
298460754
342102481
361421404
20749659
234686480
220435693
748986570
868025364
748457215
569498399
573196206
857798160
427201004
253861434
637375464
928652814
28565698
326980927
603016202
445735296
480697999
329543632
905967265
398748888
633502714
748920698
760267934
96687607
621642998
305826922
382300870
816737941
564483034
370399238
838425404
127290059
631456399
702247184
748373940
622615800
463663815
441492179
375094409
748997988
586848266
623638509
622085431
720170262
338537305
26847921
740606012
151145186
264257710
900825326
339497910
762504253
325784476
382155519
904450562
150431092
704620344
635692636
920612785
722478678
621801184
575479102
702068690
185883660
224470398
412815858
550394863
573145124
243191534
167667846
632273733
748545973
497188273
702204116
183090138
23512167
614810006
15277293
869826804
913108604
573164979
108058326
659943
870195156
83879285
196415460
927347437
726772568
324884867
241939035
902383112
882220596
218806756
221036249
344553571
358489697
162251076
739494282
705865482
747273552
391226677
106449917
749086416
25907816
81616325
327537819
464245108
251562993
322883378
559503519
454302613
631388261
304983481
449565117
623898415
43833696
631247969
115575772
907142750
20345024
630628157
246865332
181972986
142113417
904562784
34433974
338973246
184220002
597282913
52201929
187115858
906903985
33257940
1032739442
437247700
621968328
63851776
731070036
120248200
158346207
902220762
8417242
748914313
623344336
617987303
23663132
549900688
79254807
305826869
621667328
294858115
700639770
623333893
572654897
201046676
327957757
330723750
271338917
630472764
916122577
598968281
181039131
91451750
740471996
18544484
504003173
791189126
88109686
420113042
411886981
303954991
405493177
621935895
321284582
424016539
350062810
874567134
866423096
740157294
427899886
340690974
633489230
869772439
742925299
385550968
19550167
406346321
56296285
80893582
910643166
592970242
748875918
978879482
621864739
625698945
286990145
941128692
868197236
425969678
80132133
454206975
730219310
901972070
557892676
901449998
623626431
748748084
631252005
700035902
871103186
476472943
901309501
701727667
24198324
345124974
17524112
483025866
564502429
748579664
183047914
719685096
344839330
141120283
104331008
740729352
343569584
541398976
321200624
855632485
487363671
349260479
237078454
145036584
324779225
53794077
904552951
211941270
618453566
700653487
501792801
297927591
870032702
634347647
747954883
384694373
65004716
821687454
499820036
906717120
81204147
415370361
26619680
101616303
771831740
259631361
562192993
912734318
507126390
137160988
834900192
455544958
740283248
748735358
1017600031
100444948
305866246
835870687
929901127
631250844
220887558
104312304
250314021
368148775
15191085
805423896
717933174
22706605
748292089
429731690
631350048
431530299
553973672
485648951
718894008
744906792
122327875
306358018
636802676
132671385
313603887
256493099
478873366
621716070
108545605
104960958
185374073
351871163
253346218
703755366
58004095
41250527
356044049
21613395
390115912
338448221
761079842
748940736
64403002
634345598
78195091
621692960
332449101
87064567
193903118
637462320
15051341
901191319
625510615
883664155
740159204
14282923
496370834
103659711
461302780
165907046
538345359
180727206
377718393
913101931
747888709
525534762
242011521
283223728
234954910
748922270
740600430
575109375
48972979
100474715
38752837
234717744
54953667
198859629
367246969
85356362
315771086
215039303
405993045
93057011
405819765
748952954
632810426
840527022
543979957
424274430
91374591
429345182
476164247
877645736
781775286
48830242
268596714
107053672
484670138
904133630
368983477
135846538
224674335
238297758
60513986
238693879
358084789
703460659
321262604
304960796
884794268
620728785
39559946
359404157
827189491
397238793
67220110
748621688
212431024
304177132
342844029
622104777
87081989
11201632
105441875
17455864
637046668
493111192
620740584
856625394
146766494
578700937
528392294
199114882
477049825
634285421
904335427
318623124
485722872
274329216
19079856
368135923
71081601
446778285
719193180
482880310
40927935
329645031
406920030
569599289
405267388
332801462
431535399
22496675
740618514
434214839
747952735
754899008
230557427
44348475
193632707
564432833
753494904
18896266
83006741
915534109
905877158
445345992
82392838
588900239
629217672
755675598
884554752
41687284
748231987
232098875
255837790
405848906
93335174
405541425
563645136
564647235
721408920
342811614
61270318
397008911
44211546
906107372
478195866
342169973
537561296
315225163
902067967
728687822
252325396
553455776
355853114
53635099
719820127
358124803
883805598
198401290
800541906
912028938
858339428
537135398
134310220
490690725
465219840
618006716
40098743
444275822
70372549
529348333
319259620
866429726
77922910
748553144
351221956
635948770
225853323
186309829
748507998
914135874
53834267
405345732
625947312
702894134
131488891
356094628
582161200
635427153
703758121
123506532
439172866
23444141
748255484
625617076
748590248
635306884
460812831
504722219
928369482
288152704
618532642
740325432
622114199
401982655
928379065
632831605
573429214
30458196
293432468
755639646
425943690
827305478
536066976
915705306
410090734
130905540
438665756
365231641
132672096
543964992
909114979
928687740
369422999
384580530
396202634
622013996
701828563
269026973
209931319
76646581
739410667
462707999
868607287
328842097
733189074
22431193
150002753
461719624
407269365
224699191
336936114
868193485
155970412
928392918
437139861
702194366
140798014
747802320
343637946
740435209
626315091
912923072
41785272
760072904
564612225
868284840
415441902
573226408
720915998
69118462
214372157
630516069
1016679624
191692315
324272857
257133372
24691102
748976371
749193985
415548588
386851662
23557802
168187249
439784257
342073065
932916276
50749919
14502253
1001231630
176823997
405566295
453477115
855968611
101009506
702370537
407859989
207673667
85058430
76599049
362640113
404386968
616565239
192251767
598846382
234608161
876918620
302626155
942509419
127548755
263729878
740352685
784096670
746416790
621681274
866625229
362627479
606060578
436869541
339705385
313839661
631501625
702797178
28241992
740446483
623347060
267454085
127946412
405275940
64477292
715007210
721406017
132413505
24647535
623739489
633246307
839019966
75373321
554050911
152507746
568183115
405193590
358924042
588907585
46212959
928405250
47338284
443269508
26732749
281412912
465074759
15291753
193072044
153809347
807524641
748986792
632761868
102766761
468589044
630961050
740450648
823672938
493342509
496079187
748361366
356173845
485739538
381773092
305799331
632828914
346449735
574055927
498256691
405960435
635014191
904216999
573214959
748538888
367508239
45802667
634939138
348986476
35070079
704608998
748683931
855885438
439628808
882175038
748778550
242158834
713324317
450041008
69553794
396678487
340602221
600134177
17739704
50310392
631336149
88941524
622241411
748272266
900383136
871275750
14282427
263943069
18176726
16924234
338534678
826977091
166057124
632660842
326384787
625479375
130656243
240840523
493000781
734153376
346839064
633610879
449835849
743969576
748993956
623690211
572711130
740727920
604782348
216124481
180019731
855956558
301898545
748740284
36938398
632790662
899259476
740635712
118229816
419112194
901480106
63304079
912123378
98269557
195996938
504376772
169492320
746904456
821159604
256878025
816174337
42987913
899901013
548691561
623596927
15377617
148205372
569508812
244624155
634670109
635934034
892319917
625653950
1027365649
792010554
544024482
904668726
750585889
352924729
908090474
742590878
499590906
748547126
389498379
842525935
891358928
529613023
721589197
133299554
366635195
276758191
97351189
337046441
748262299
306105815
314039651
580595389
916003226
267961496
621024032
632916048
739446398
130569432
18406939
542371549
440681333
611987352
784153836
466288755
625966209
911862229
637207049
748469492
749980933
623367057
635903605
73857165
626422708
903834804
256122504
22743301
740335202
39193385
622066777
244383461
437234053
748879741
801946316
50794981
853710145
455527561
313405955
477366036
146957534
378587563
436011368
178278805
573219468
573396991
299774034
748259946
740110940
320414875
485417439
305784760
412374639
744833778
124637393
434773601
405979239
573227649
187644156
101846349
536564692
387839252
433359718
748475508
405989551
739486400
354926758
294746406
29362243
405206627
624673392
637269618
78325058
165796234
748484366
441701197
637234416
86560821
485455130
30210894
449443179
206187597
274305398
17493843
391320931
856046714
872325775
193594748
235289021
747953449
309990549
764396426
229234517
856104444
32179410
744432012
431409993
483029864
747462524
901392109
636824436
748808018
405745148
426641686
50773233
632146820
748135028
569649051
576427331
148419116
827231269
626265907
341819427
912174092
194128380
740167615
806849594
404519016
625368731
609065693
358087190
173353253
22524643
53514177
298895005
184888863
370544676
928373365
449287068
69982569
33351977
612964034
436537877
141242521
429965677
15881197
589397360
965438250
95438658
54478994
11822842
437226972
945454602
22740405
15956391
573264132
63877635
754176966
749018484
236000848
910286617
215698691
632863393
22442847
504488312
274703507
456774884
484116283
220153360
369341171
368219145
25283283
703189968
35383582
295003884
380529070
18164362
754200174
52067276
637355006
778466432
190983408
593292298
914131482
595010238
461838070
748801868
382907934
128739858
708843392
569579847
566344685
928369140
901362674
360496283
929595373
721336352
595225311
568385260
228976819
861195618
908654545
416748225
45065480
606287517
260665046
224310289
910058556
625414922
386068590
64202539
362949361
554672060
740438418
635239772
632684648
202627468
52184721
747140593
625698970
623300372
459774847
188240250
742427228
296030849
263885498
422854187
201611592
405865121
10728762
461225272
356321277
534243025
871609442
265690208
634479279
188641273
25501209
577033882
703377692
611873879
636173454
760221798
224752775
825187448
846418622
231232335
882196975
380622711
731994457
309083529
748385318
25539558
156027019
582162123
928390904
209432579
123671601
742199058
628280154
349753264
356665191
376296218
855914269
908389699
884226535
39871064
16966724
357603595
157273439
909584732
375737108
541070458
485472949
312003067
599414171
793423146
438931510
155020206
731995904
232579950
636268390
275125929
444164795
314532462
176675328
410131456
337901630
14417540
357556510
422561508
45643355
258943760
312552576
913604772
723494076
360694283
42337913
301644336
621886831
37727870
627502356
338386497
16630000
493913356
81688376
716946282
328483495
95955540
547947662
551609816
625151389
244971630
83461405
452704749
52536683
553919527
914285755
366623524
592016514
557180984
194332804
259872649
389498107
405527266
632949153
566069034
706066880
587344652
487764383
628141134
284343513
39833366
915508230
35860691
317070529
303912576
588021527
554050908
25446061
636077180
566042569
174297910
908818945
705008532
975180452
917515064
869376248
425233136
202774715
222834296
452877837
573210180
32855280
928664918
740632424
847081034
422958229
176213878
748161714
898578044
748756405
230479287
386479524
803402119
192149770
305772113
904142718
270846351
31258805
406890099
917416346
569589939
386310080
140186287
559416704
748233613
14296812
382643972
635893493
462034980
781360362
12821462
244866469
291950074
314425381
227512486
437122963
609163775
393864331
948275958
482235713
632944635
441422746
117294689
190017512
509538793
637094404
630754218
271804392
636697185
16401209
59491956
907178101
829372670
491251478
386160947
739478503
438375767
28707750
478768149
866934822
623029887
748432490
869521483
740625458
909933450
604827847
6084862
907887505
52316806
431142713
428771701
44878668
892508479
342602748
748903860
383543397
621806637
231348503
227583242
361407937
487585626
274839209
620774465
13667242
348434141
630862077
740558090
184396073
255869450
928661342
855013003
267106239
453640226
748688106
454841266
225058576
463330940
739344649
27519433
37519574
748227943
57540453
908792046
472249901
708938232
202972404
567050656
923719256
604402052
23623259
371172545
42086895
163258201
338519978
631238287
748455612
486924137
623498509
296663982
632687045
573395306
456356017
636784535
408225684
575345739
119111696
372623029
339134439
190005869
553952831
66749993
64148559
22651095
458665571
630643589
624549826
461473999
753414768
111188278
145305430
256738200
429068508
334075752
214488585
748819980
719783989
439065035
908554700
335935976
621796317
628123728
636105271
71891652
713990282
367600577
451898716
137524729
253859899
158212094
53824093
148250548
246101076
702013062
388919468
486719850
303682795
832103287
613814146
408138505
429238853
227937344
900582086
250878718
278635899
920272531
22164481
918525384
405606316
1003929475
22736290
433582423
847487647
621913391
477894367
87712519
242628414
443586790
569640643
566418623
368273957
897386990
870182269
100171019
635385474
425843907
361061655
129816640
621646731
906188293
397766304
393220746
234250590
898659733
333166596
337143980
553474116
159743436
891008185
486323792
625848698
947604666
748997874
138982922
619774362
900636817
883720580
174787077
101177813
848513856
30516865
424246510
814988305
618512764
636798530
748512834
439472191
52733
637396929
497490442
721365956
794013360
572739380
572640897
39660033
890980315
405837551
468328413
367041989
332149922
346997652
406897305
620740886
906769597
631094266
381974869
630813772
67037349
305701643
70645374
342797660
189919687
308475556
305810652
489735864
637145720
915538183
32736467
357911734
479583472
422340806
740528905
538779464
160070827
441661311
621667751
218696554
14905359
622149470
221046479
60567230
305970914
261859047
744366679
359759503
286471014
630031041
199646951
76837192
251929305
564400567
143044675
151174183
631959932
152827165
543458631
502055237
471061807
914386513
352339466
419116303
588021929
233278925
382463251
412682164
205367783
434323842
115620430
630568773
356204480
44835347
750705230
623315632
598076180
504417116
249434581
631146684
773619961
477929469
144924743
701689904
19923737
418930948
597024767
284029360
85519075
428519268
751174141
166028224
36828312
625729469
723509833
700546808
579841962
269429347
562416686
271783399
868127167
38415493
409845913
103228534
407073115
128028791
383739903
439614213
571512752
540455475
461063172
323828895
338551756
335126643
339891391
405607443
748539056
266583904
567465272
324207863
908537510
625963973
710523805
605723972
913855747
900264366
245552796
590788353
603305873
1007404015
630166677
509098916
58319923
260140553
632874121
765606511
636446956
160620777
495640389
225747655
219710285
181095677
118881391
631053566
415957915
598899185
631185858
846782035
456370906
102548731
869706985
18733539
740186755
636040775
554061615
907383440
868264656
377709164
244924353
323556247
636689848
305908733
505476377
131745554
780482510
307661538
793821210
634725482
853654344
23060606
748339453
635684575
621848226
281587400
96243488
478430498
246968838
634117983
314299943
595352470
731980116
430672952
504395953
928375668
430181903
108736983
634126936
73749928
618640503
553935652
633670431
321264089
493120618
342615563
269827287
626516580
14796171
362063025
493241943
624924317
598937516
304263376
707100032
455672378
25783750
583259089
636153360
630843155
514408718
145519197
168550057
351183788
281826722
124809181
304534390
135741031
450419140
867896618
35441254
740116746
612724107
573215265
370961898
434588321
369887951
950120724
338518941
912308814
452461924
167068727
405843388
496727245
65873670
631251500
251750337
460917447
571171481
731039394
616995865
367666877
14858998
740454782
748732459
558489732
573225787
748287421
331306381
839652338
748893852
701903917
103812713
149887331
480415367
428019147
743934248
423803129
740173286
16077410
441371996
14255314
109633167
153051227
566066966
179698293
792356478
387676740
476001095
631220834
455378609
913106736
907406838
909979069
748013510
749023051
38507724
632470816
37937057
27711757
912200502
489668951
27981348
422826337
1029488514
194440771
426151441
747939223
208032076
840643076
514305626
748744500
573171899
768729625
397945140
529789312
462117315
514747677
625208585
523113424
620799320
115708561
586533725
334884054
121203657
119805448
623381082
210395670
748294759
107531700
350601775
406987028
621769913
569476544
529553968
16853344
748949834
327568691
24565466
305460831
119259742
726898838
47033727
238727918
330306759
740418931
710974028
631372666
740468245
743552864
595111272
584959074
223692079
388541391
221509368
620780647
634453389
408414648
94304085
928386229
472427013
243362053
415582515
634540129
46125507
460911743
75573982
564681558
303268766
134143701
474885402
748843218
338522390
740212423
564332008
580894356
632761421
904582662
621857318
344375004
121950136
630500541
118050036
636708238
864552578
82647573
21960285
463214088
88908601
427247160
547377702
841766953
748558958
165282551
506050308
502079790
624537232
301751196
18944608
47462652
462593083
476687352
55379861
440091270
476665815
612444524
278924952
374554410
158481216
714973676
150728210
233314707
743744742
334433035
621801509
140153027
398477237
700916226
608195560
631430567
475465178
414691532
748358336
78974548
333781396
485487742
740292648
57657740
867993907
631393765
907847186
561122120
90940946
256022438
439830899
29569017
406312007
620528502
740128405
51119620
406986358
624531205
705342774
395018833
386188004
66660767
619666668
717486480
20644913
597439500
789174686
407342049
625599343
434769906
368270574
748680307
106155059
62933542
769676954
749076030
570541514
116303344
543777252
338465827
305766834
198494804
504351513
473253284
43538475
636914896
40933110
27431440
564101981
411624872
585015526
64673
740482508
332461251
408225659
30584876
368257369
914370296
393214495
975844890
189479277
53062082
57058249
509263840
749038986
549698828
705702660
445233354
462063025
747994080
344622471
910014026
186032863
514398478
637119549
129027043
25796496
487407588
739502006
748990753
256869398
89894675
334472942
902511733
452104674
564415434
345478997
38202641
636883987
97217109
732013650
129403133
40524923
595497473
15190937
187705580
748235900
510045036
247733291
616906525
19167675
97808853
16668712
834028098
736927987
979588118
759436890
721450729
461839272
572548849
247395947
633570734
410398059
267396873
315567282
385348992
705184255
47193175
556232177
484409890
621986759
625690716
170262100
483926992
149386574
814682503
28989823
241775075
238644214
193631712
724992535
18585984
573421250
287066236
725542999
625754604
813860485
487087398
188467423
229477754
156077990
762523538
329995593
29634023
91821872
170100084
748740043
30044225
303786804
435285740
359347515
630580159
485400243
856039944
149828872
317090188
213917131
569650773
882381794
258342688
553996659
161231630
598948240
273823125
349156416
34281390
364551030
398029592
236009634
450369272
449420525
596548618
582278192
30471638
64295821
305978901
197609376
23146673
337448620
47985330
700025180
739358359
168798900
15031851
450476580
133152120
326833541
109755310
431216015
905473160
826687777
529740761
830996522
239202531
155627469
89082083
572556838
303793467
254382480
622216890
482405562
624910312
623934872
430479850
329398980
80522099
221942162
623341294
318730883
163806815
623836139
305352057
372324634
553939711
406028308
928388389
514795799
634093074
61654111
460321247
870071904
900167844
967852722
636933892
366230311
201843937
106470865
624821138
885606468
336903125
740483562
155654131
69384136
615391392
40749460
160089443
748975772
573455044
703308120
223421048
859080098
619510759
110973804
748084242
901635205
799482702
438673155
571176004
392732778
928393134
123961399
605408950
142310769
104798553
913386314
21464305
633707043
911581928
637434126
28593149
573538581
624880033
598980895
912794886
573432280
369555736
914703098
238630553
136703585
274825676
622110362
187880947
636075292
269602879
748770378
313637668
94907122
499962724
287793081
128573687
565504177
915662124
291139212
31391381
890252612
505430469
423114242
509491388
744630325
406892248
616815347
212128543
762397981
342113485
748180044
748741484
397815644
469631635
919664700
463525393
504671215
625773987
24681890
230634298
342193925
339600926
17932696
476336721
903239796
572642301
544228207
745678320
377092838
224324089
748997562
634341622
250204100
325860390
928417609
326983794
108833127
632864834
35913663
595811230
47721782
737245308
245472048
748398566
42056994
748440150
558507038
405194220
20330726
218764628
631269420
465880608
625575051
259230501
323184744
505921840
373844633
484486640
166293892
624502210
740683723
622078207
362135572
453735195
573413839
553941976
515196292
573221073
271701063
441710883
88923490
423695516
303712820
748131445
748227096
326027612
748802258
67389637
617988970
529205693
740396682
21819610
117147882
748835917
559498395
825097728
424928332
748314025
573225026
129489174
314875063
77319267
740189048
483304228
631112884
636890954
399794394
599045667
758029284
748945867
351976671
415843909
226216541
92089281
524018230
312663132
510440094
740488494
345799207
50915317
136208801
915287274
240629528
345861440
461305998
175148283
566050183
41479071
118014098
602388855
418183891
32256505
134563511
149602355
174777202
573423326
705078716
16523905
749011110
41082088
626571483
534257890
76872825
449761110
623575666
915702018
637243091
17595258
426681335
786004058
405900065
621919515
748465860
331390687
162086192
760711658
813596114
463268113
201204590
455290627
153865433
903334963
748240669
521741145
171260770
101421245
702360168
6393032
543946658
73567177
481218604
254246738
732880507
31509979
15176587
964694958
219082089
376360122
487902953
328611729
740471622
440090761
905210364
64544230
484071872
426453260
76177437
154145753
18809599
8499372
303162689
748365450
373828437
425522607
338546538
14438627
632866151
899341962
308022779
628642123
240035991
297334108
630633216
234316560
191644657
338561246
905387113
291361785
48622440
405875733
621695311
630491015
226777172
744695216
732519888
80684613
928383793
505415619
516697351
324831099
140199835
177125415
533653212
330266667
877924028
103831707
71542186
900381764
235709444
386507282
721574023
702323959
928373778
748787876
508654392
182077812
539704129
451516453
574954278
543947059
630531250
623381536
39316289
631784502
65726753
737060892
290902853
444771577
335352534
356374264
413378403
625542751
375605087
870015908
911914088
885899474
337370005
739610773
377712405
472702272
624074398
481068294
115420547
581588896
23223543
445482912
700809463
633570262
373607000
52536234
283581122
22960063
928373088
206579072
972470449
225665216
707506064
928538527
623664407
168711058
864216848
321278693
230088861
631251763
179563177
906781796
179865859
750114404
607302914
702006140
64104402
429979568
189992718
632769686
740487547
16951304
348199138
630799693
730718268
168540333
817759382
748642514
748498730
909010681
621888212
424079907
135393340
737119741
449792499
621592720
728879702
224451192
462506478
427803855
757150789
324195024
258561206
321079803
163842158
440619183
257904944
483149562
405084206
1030625809
76127666
525587338
200409180
23041303
478287286
863275957
392293313
616985690
908345544
305818730
45045284
422996130
398180705
573055620
748173049
481632646
725640284
621579173
376778849
326466562
90972400
18251623
715060464
64204327
317224069
136675821
250397388
630995593
904837082
14892424
702488335
332667056
519659291
764069264
320318283
81861163
264955887
171675713
706106377
338541378
973664017
114404281
119908275
572623776
242296836
762658909
635883745
98856063
139140962
784535533
435803339
920293946
553107683
541608699
913648332
90962413
505637488
748888812
704560314
620881311
869566458
185150047
421056304
740417125
456726486
900798643
748060784
761460180
409280300
285891918
156514983
322278745
619415929
543628954
461002480
402584871
630497305
740209111
909920234
909913172
599966018
548236742
162575371
384947395
240652390
388425285
30619121
39618851
252892961
913602223
571920894
482407097
537118571
125854615
868296625
903611143
347254951
607173029
507828921
565989327
328317351
598987446
721400568
578021155
110808787
337838604
265105605
50515170
419914353
486679769
629492631
572807137
635961869
748116085
866402232
462504891
636872688
630168986
424216178
28754675
218389316
562213211
749092909
898183802
127746745
748340365
221528778
633641238
320113775
87909453
904883478
635282283
453525854
405879701
42005866
19554263
406794855
368858019
748877052
900238734
351292128
109970817
559426439
994603243
233839780
897887312
573556525
505760044
385939380
631326071
748431757
368446539
173522507
288290247
480005894
913091876
870193464
61698761
635351571
928373329
784073935
341115826
66075500
359565254
744825126
485600137
740492558
740407573
405748984
550238952
128799269
599064000
342086406
384114488
335960763
351490141
18502305
231484159
621852224
55232967
487149825
487819842
248507180
237381496
212825417
291621550
216686530
418175633
439131756
481999837
140009379
222484373
748937078
75761348
58665328
945015614
745023799
210222121
700058574
133991146
261882445
60945857
460930737
289037202
1001886361
705363210
749068032
919907964
901802574
295796530
14336100
483479171
143191025
702938155
220563286
424940283
220338845
512046960
204156900
254655919
150747738
996933236
622182519
760830535
864625717
740355294
590255108
154545301
310856963
908646222
21333436
621652270
145846911
917188622
821240372
840485208
15678926
885353846
327677732
405663892
509024696
502623673
901821277
404572327
240890894
113484536
573295266
718990736
346779842
625200487
871150021
39991728
369585311
775015178
608464615
718617049
622219503
134262695
919775731
473559250
335027986
627349920
871653775
487004531
416123616
164795273
882579840
901290169
199229348
40769714
112374447
356180610
460837024
573305070
631451823
156075379
901354722
279010499
623359954
408161900
355906923
394264509
795913172
928369454
482387759
326395808
147219746
308876438
93132801
457055453
739644715
338533273
636652816
55620108
247900904
624072621
181865975
5502442
770971446
23281686
720127507
513919105
529791114
868097598
703634299
454116005
740399372
478842248
416690953
437131733
868275624
714942656
748907095
623994349
83037629
637262613
342361274
748745286
25679679
104061684
479644806
60024012
361875236
405922670
578807166
431399264
412780553
702113233
855899630
901944853
632800060
368173923
234860822
573450355
39350187
871430869
864551952
870888132
304624835
621844065
190832199
749048029
203867524
14350719
338381865
244643973
578586682
748992258
185600466
903529026
740446351
295542100
994244005
172065254
189745648
882697536
172121894
633597707
329203696
56962340
406851619
478934574
24052993
592602112
73718065
76459905
624809617
20430638
732654674
218086225
740507486
46429997
176608991
909909524
314564538
200008521
909237774
146273939
77517236
18761832
25142393
622810454
323487855
462047397
947263471
636811445
342013035
66587408
67898808
211260892
366880255
722593638
429361433
303679372
916070796
634339225
266040356
748890199
473717035
568630231
476398119
215206474
900739394
572662009
16146059
425564643
430602460
18893228
461792873
718690208
358508209
225939236
320300318
22503993
902201654
51901206
748984496
430656469
740524309
968038352
588904496
142108073
89706003
720329023
338561285
15894237
760464174
74055157
422992388
405927245
194982221
748499366
104129516
740175392
740413544
28034879
708456043
480391157
621935763
64671020
90900341
888526142
90577841
375870517
67330677
14480915
20399708
327921373
925114908
305766948
213938441
621857702
449549334
612601834
463489798
265926689
13111002
870101676
749022127
410766218
48732756
157266295
21250191
632770202
262772454
471675726
460690644
391546066
269419119
573155348
497116181
485307517
748984183
914985986
758667470
60127150
624182926
869480659
947281717
377713540
447170017
76470973
971478259
619472310
61681431
740115660
113908750
900324338
23659017
748272943
702656834
228937284
264322981
775753027
393133736
740351262
624157612
536170339
138590258
480400654
898803212
814679821
338544445
748702069
213182236
901295262
625938149
397863529
332617696
739648320
486386969
722607402
257715508
924046560
461452742
464070802
589641633
407404599
319764254
223955114
628866519
572595124
222718545
748551626
143101257
364845397
582274446
75238940
103964074
222632003
406013410
562081298
562136942
47839871
702334866
148161201
21255903
624121428
592495491
360904281
136519554
719957168
331365304
463320170
461007473
310753086
630578881
739405106
477324000
574680469
573231565
393068288
730440469
909091759
386566346
430831054
632759792
151885168
17654296
38155745
934208366
748286232
321782606
419140826
745542097
474665868
331916775
748910462
19899793
870101712
463744050
86688378
323668095
152120286
534535109
480656368
357536408
321265991
871394976
190019509
870979207
194196003
275297930
722491160
762172664
588904579
498143744
760168506
623882509
261206351
175636125
301152869
25412148
186837241
550280757
245275352
381565815
623686072
748722751
31404932
407193646
279258939
423189050
928367820
298190703
716010822
109974490
549464526
461310411
117495934
897418496
460889092
549686198
228427135
624816622
290169660
720421926
98190180
493878427
249435258
487835140
793244431
749985254
748703959
349569996
28083664
56686755
501082355
386823211
226595888
636118416
110159464
558070692
525844584
900686533
741092588
46750967
427627818
82822290
17862252
258736067
95659126
868008108
562631814
633645957
227760021
113633512
753891781
304838546
290449060
54511650
913903376
425309643
97138928
215188296
331096229
748857440
137505974
901803704
384032056
748464816
71733936
509902392
268513075
341789558
170252191
813618151
43981286
462692771
78981199
290602936
621590056
861892782
216224495
536956535
919974193
80786433
330880005
494763965
462069301
481720320
630994819
908878946
740605633
632719737
338401488
277677163
632731980
19756291
636424860
633589523
454723967
476200487
740654646
600681766
626302975
583095885
35195134
144375962
888313069
748966604
748695758
856196598
90563817
497451723
437564418
733947852
356878948
840062816
633392020
355868955
356304844
459803503
436113600
334874125
625536464
356958765
338522711
625614148
621949365
824788471
319755171
88861838
632800396
625585613
742642969
156896062
435008629
913111932
919734488
286970689
567621028
77638840
424161927
402217740
29304563
339438093
73521556
621650330
625608695
321264422
247497905
422799863
187446979
372742868
637363321
928394238
809786358
19867038
748999610
267752311
197336876
490521100
561253733
636957702
61832970
716446862
214283274
864764856
330833242
395062771
402818368
903732199
869936377
541079381
327105527
465292161
572533832
371045800
539518909
461207424
898439826
17012565
635480472
17758224
567536164
566252852
740178210
297802562
595661576
748728403
748436539
361856626
218429376
192016042
247678427
390634874
30918663
490177995
429389290
832688364
744649986
748882969
493402856
386028867
721594729
53140782
784588638
20858177
468561164
621421178
488260477
544615651
792971071
409012027
438307962
635537245
903674059
732220747
871527870
103056598
928385041
748700545
383982779
355964723
623498120
279500095
534873105
748923060
333320373
748646430
884469092
173860798
621875318
621733230
928366670
224313278
303859976
928719355
748947258
494713780
624110173
219884287
245921472
553337002
287173866
572600249
20372719
199441075
636866998
25606602
481231355
240909504
748488452
305971972
912045380
761989590
202300534
191913421
155720033
153745763
241355806
702250136
721401793
761974537
928391383
373215509
407166908
748104848
261823824
487827866
449439855
540453416
702497030
18439361
625552210
322248893
757003878
554059989
263139340
928946220
16012514
504862341
281640226
342803887
254141156
701884507
450381441
509967718
631043973
554780779
423000755
824718121
784417369
487004936
740336509
884250361
504914001
910818818
517476265
425297811
378944216
740507137
308796669
810239370
451443480
636863571
425120253
303074020
112535258
342211515
748953516
64208068
462353524
906644358
63744759
22415905
320910969
358250854
21995247
43373282
186610433
496549892
748673707
632746915
215440305
441249474
1041559267
263188891
748828567
56466509
327995125
717909824
434847160
872031636
202232829
748902073
616775641
748724078
431224308
740596046
154099188
482227938
314049144
633975548
598953132
716034662
359644242
80813901
149871451
523095409
201218693
777997728
748805803
178661646
874621434
701655378
292409395
52914047
310586399
266810233
108981459
357360208
573539076
113344121
912839064
18192117
869390840
566839873
432129007
613709182
486289155
392369131
553915967
702497318
601361352
573192122
702501012
94808691
419689614
274922399
344543722
241185561
621645568
378380440
472783866
329550859
461840759
261767978
717035047
99391561
748547208
76229485
262728347
402584618
595785113
908906395
364985289
341779822
453784537
430848687
621473696
821523602
628231343
405819632
610603376
362468385
516124089
635378950
913880480
912242316
444450222
29475615
572783504
576277025
192822198
633678855
413754474
359824395
623317754
423293873
760297818
89477130
928381010
632720676
280445159
223993063
106056207
633617468
572672196
748602788
509911233
329986329
233307758
868955250
336120291
480255872
28156683
444264006
901710930
367792174
484860328
748302974
748264536
748132358
460964129
517918237
445018734
321263203
748572638
624688288
351656273
292080288
431394474
342195605
900302868
53985054
902648395
624904791
509196743
637154814
700011979
339748730
35180817
631453651
813608550
859446558
410450353
740372125
314265100
740385902
249697617
172891569
739643106
630843097
434272970
55516955
804243608
715507544
261729470
624752253
913418257
18154431
106207827
564463855
745086823
441199033
282550717
419195483
43768463
702665923
332397280
18008805
702748261
414850606
455410748
54965240
23077821
15323218
40364373
18318314
305853003
553941589
387922804
856086883
762099379
354574330
598981572
485105574
406763998
398835679
928377828
718814588
185312224
566534907
623166423
701830196
287690696
368025762
636023784
271949459
198257959
610463546
326952215
748903777
635402548
598095841
342836803
511967097
355098053
10780372
34304337
855748212
518291261
566043536
338027456
492611495
466997238
620970203
263007054
703656180
165488722
362632394
473701689
531395082
581295979
168814888
326863048
405060317
97958891
305854209
265684609
313859332
21334900
343768913
251278175
780025477
740405906
570272746
267243045
852709723
722509338
885878556
15399880
491148950
626458006
905904594
908654815
313389873
700847917
631207709
702162654
730326672
398937932
635161111
445166279
633677348
69142226
625464835
293823615
200050141
189745265
35507878
241933620
281366171
748950092
24318381
632913039
928399369
739499670
221473398
104665369
1000687596
621791550
30507303
709650553
42020778
700613046
368154887
388821733
305867567
855858746
726941132
579610754
424671886
622076247
899146442
30180519
463851788
342040575
632950113
740495640
875144534
538596610
408234536
623284078
93726942
345019075
575656905
938556330
741777974
748751617
536049817
461298309
342041209
357346073
165665635
382379496
130723711
564644581
748259646
428857079
581561617
484694026
22380301
449480154
719824934
928376298
396155198
905980002
564521939
324246005
238616849
194303532
14401527
35378699
747951152
124254420
573390175
137018313
342663112
572651505
760844041
30819239
883419654
44291682
635802869
172912870
245129435
572559902
105039953
758086753
38307687
341060398
317944937
47016008
461329917
436510027
213782457
531811296
290341167
566054020
588899366
927836768
222661455
242948183
312349595
759087289
15187764
855955861
365049573
479521180
347393182
742637168
808826845
110836543
30258674
909614916
564667182
740403145
855917772
461052925
444003107
427950643
292645397
625812870
460644919
748310448
180543578
440218289
800671789
50685149
399998594
544708091
153850866
229484442
163403038
320924051
183575281
70643210
569042034
901477957
449342763
912927542
463620678
630951551
22164556
626514116
586770763
217221439
864807014
602935546
21263184
908392184
909987906
321528674
248388312
266991654
856523582
548982738
582199000
347550936
31085471
624540809
180707769
1021234968
35149453
234474315
355043384
429450839
102751307
125169049
251745508
335204312
66830676
701928074
289627506
710749136
497635761
348840408
414583329
598953935
427067122
627147094
301305155
711935294
478132369
235985329
308572122
76944496
321261598
748858699
166278252
1000816807
791461460
368123556
503204048
321278426
621894275
405518674
256434479
380802206
224793673
397204068
372936009
344102609
207805199
746672486
305798314
456876454
405989928
729531973
101729382
464764908
739404577
702473190
481492199
256949061
437664472
18468981
76029025
749082121
717680665
141864606
740342306
544603864
378189421
148927952
368258370
916871400
188655741
905853606
755841492
269826081
354933578
325320885
914108706
455975925
905368669
761862356
374170762
748220012
392584447
143231295
107701084
209736378
292776145
928400672
541423887
6444002
505437208
748499790
238840348
20329069
149997894
273384453
478714536
749072712
621656355
633567344
137225687
759396301
132996511
85730543
890340524
830884748
567564178
579618798
320038840
26267040
350034501
740400362
51510107
399221678
748497726
739376700
573115983
407235613
449199809
588024093
434824717
1016307368
621887232
387925982
572564564
252822897
319643707
434056428
370093005
721368050
334153858
856030326
59428503
377973378
498212200
1030464698
269508713
701260238
321764656
188678696
636799185
622184954
899701790
117366102
424465366
295223199
973486003
269514448
347796018
61301793
233176676
573527901
587600621
777301783
865937538
868877588
630574802
378201534
885792763
342834421
23286654
902348112
461294057
109408876
591782515
368153369
195845220
524202083
566142648
744599245
793632643
860212453
598987788
239878796
538209665
254783000
871567896
45957662
18936781
566223389
762121585
748727850
497799031
625500580
315594238
366254171
884803873
882525816
624631884
99235742
554018109
582682356
331996724
596157624
114785443
701134740
812333575
366487049
53142252
625601251
740093628
448719149
499767088
564630776
928375902
78213283
534544273
121975040
570514362
749089292
114825383
364648125
218197115
720574490
14350541
540454478
342855814
15911849
900211800
760206584
77394887
251231449
593515815
384762271
538895044
31089089
728148402
41567029
734528204
748326176
623389497
219675876
635346468
153708343
701721348
622068421
726930590
847126656
123297492
703233122
610400345
916614014
708262669
453792216
637042783
928400822
15743810
578640588
66168854
424765271
132067634
883249086
315016455
401497293
64154651
630848344
786062347
736114309
740688384
584956199
748399177
603023315
483701221
223986418
703475940
750966482
830241560
175334593
826420813
720133350
123674303
353652796
358691211
748974415
439721716
51664208
441732898
762164498
914034199
342713401
113727381
703115238
390127287
424783048
291806995
732590168
713133596
370435879
429450520
40668053
405663187
180914059
788500542
254082007
525949198
740460192
18748589
151406247
142985521
342185318
540701052
14559466
274866631
947430517
526864030
83715905
749090870
622288004
76766692
568843404
387815845
435101563
254099111
247092504
374383542
748328102
118745300
135952858
368118850
486414462
512811839
214517870
636437048
748961948
23748144
231651498
870045037
621898005
372057225
747888714
260156904
484774237
700041343
748119476
264350837
25882146
85920986
135260766
490135103
152086156
378192467
912029756
624534809
371755397
915831733
747920282
714525481
378191629
513419381
57976872
103185143
636978065
715089740
732007309
405708991
18272191
599781038
744732919
113362569
855797179
528520664
384012052
40516055
566138168
406935425
569557571
15591154
20046642
342774518
459710096
866154264
859530949
625988243
305799332
480853196
20603489
474308592
260183486
16799897
20440826
249049715
572949561
998478930
259795626
324525936
830702840
48996500
748235496
450438546
283421746
488009108
393864665
461264016
903340560
851641524
302706420
740707580
619839125
327125629
818031812
623462764
91836971
88456842
900318650
467684668
598992816
719681388
721695409
915711091
224313767
506557320
606286452
568431107
947762040
229855611
125267909
21250465
244678582
509712167
636666753
199073023
425912992
387863635
309113713
336553081
633567248
427890194
748241581
405875979
66174805
713328168
132611900
326567546
291832417
505315272
623586430
597876706
66250478
29249779
569564402
109616913
802131494
304150705
478174891
365062112
332226026
133431080
626017988
752742872
866119393
882721891
60708604
617914550
48276015
350221755
904318435
623359624
439412034
928379581
432413579
463524565
191232151
15863373
748490622
356391146
265056090
909926083
320246581
333932734
475459516
899585996
717563388
740354407
342252035
740391145
748723188
363159326
92231350
406753296
299657759
359653185
998282624
733819964
421372883
68122847
572568367
21382256
219474746
245238398
564587260
299408581
115992479
746678923
620856444
582071610
42651647
112205957
422850275
124772848
163040539
882397261
381769096
481202971
740211108
624892794
21734556
526064871
747951518
121288728
91769778
346332299
841174969
470923308
380028554
815393102
859696759
385750458
874210416
382855777
868339176
621997675
189073579
855003390
445806418
104940194
723621247
144658847
403496130
136826843
92299400
18505792
740106241
888325454
405684828
321347883
405830686
869711250
192161106
442416849
368266984
903631796
223610808
740340566
406772685
908410554
44182978
722918976
482400921
451165633
478865276
295216475
872362674
120982652
561143429
621976753
572730576
586660396
17942023
721457624
57603359
426011441
245809001
146263285
37530813
637058141
123085496
635767386
455791213
435284496
35501613
368147920
16670911
88251521
865907058
305914519
573417217
359595174
180357701
405158395
357670151
56670837
158162222
361224561
334496614
287291139
497489037
505955317
110461355
138102871
245058980
190582787
47675560
928370732
320217200
34388622
846480548
618057147
626085258
468857559
147901713
760439810
346455400
495534803
762097616
131760840
333642590
15860156
573402655
722296615
249307179
287757537
356108438
399632924
356558508
538061118
632679707
721421178
18321913
903953593
75860357
855044342
334952315
39806587
435327720
741203359
632753818
494805928
553973283
518913715
112103207
126973077
429582910
857292990
270234332
72379694
981006864
15717719
19638415
153461211
180041809
56074329
749028290
553796982
178931578
139964496
87448207
635911309
748953859
942806286
301894181
377134916
740126576
477481989
715194583
607558924
85441546
740392074
826916736
909547940
465802429
280649620
908821340
869570780
572627962
572900432
410086866
553977875
479989162
478757281
305700012
476610933
734283781
125462182
24651138
908096065
461354866
884817620
285316338
166737652
155520050
748294861
306429062
513111245
628136993
705875503
718961731
51463117
749980350
348997313
746510762
716215777
72430828
482183768
620894498
65457804
784147142
762162978
621008938
723650832
793296656
66789238
49510941
255186029
633787084
513951247
98426409
544590239
264993188
211779646
596984840
377998958
170251101
429023988
564702129
929842572
630802787
908787199
920231857
22246333
567569247
18634150
415631140
489071077
899142104
821605610
573144469
910941163
438631273
748456518
396240546
451126202
572639768
146947525
562476772
705943232
623540046
33003520
564634526
525244062
598626796
475209267
728303732
305950590
908390834
405893600
628889197
305964738
319499259
158823310
46519780
262782156
719608081
2767301
802203846
621705791
353358707
739660830
743161016
405825490
356245981
434769356
28027742
231773390
312262828
486183454
273872574
703098781
328774723
481452620
519277679
338543532
928382610
372145841
320541582
606324586
394395901
271324114
9334052
24305513
484998063
573922468
902632718
902813466
393413330
345951181
181214132
177186583
368456910
385630220
571566912
67270836
47605382
114875266
882711716
455077096
76666530
378753732
968740177
719409433
445321559
636635156
27756843
269028456
332016611
142335697
484095698
420115705
89450464
402587635
621728463
64069491
748108135
550283388
748745743
441438129
748737134
913069668
270391318
423109707
259882942
636443987
763853004
856162837
568261552
748718886
266216901
439677325
115066645
18751756
635048334
453208216
910532460
625863983
739438842
562485470
479943024
37469728
118758978
67760385
624856068
347416802
71659590
855766027
500981291
462423639
526710210
230701021
630666288
17021054
43176885
718635684
573285297
17486974
331543393
75053001
542987854
72256169
448916336
722631823
916531381
624057567
898782319
330492967
165483775
509918719
458092677
239721641
633223413
631462074
580717653
337378866
632947008
737080441
602103627
594988526
928368780
481640054
580967568
448552373
540210649
606153115
135270251
284388675
841955630
494690179
748223544
224045129
406942946
213432829
357603974
862703077
541737024
636213496
321213351
282211676
743709428
393088698
138786258
449501227
632694415
856140049
113165816
357347575
731917441
39602796
77187402
884241799
293272537
504405668
866111190
93506725
749019768
342255125
839440663
726347292
1021086127
478715350
56955360
267723808
404737823
366063334
561429923
20268117
452962861
720009451
700804969
449538561
622526274
194079889
729729775
146356558
805420676
740449783
55398989
275790517
96843744
740533759
305894792
17589832
914279532
38694640
917882809
221764396
368192610
192276749
154378809
216510096
480503866
30322593
55539742
405813646
307474180
77269061
911555616
235230275
464452741
562772947
748751892
627334698
237243258
564633409
287125751
393131809
748804404
904947096
748509194
573439082
928360824
305992360
808014074
375605795
276037428
748707553
740427756
119798016
849035419
573282521
632722668
928519740
630890885
106928960
951312265
484483145
262240147
731384880
740106109
637010843
885967574
285772610
424707545
760861640
24122976
740256122
395919504
900480913
711831620
588901186
625623399
632820213
742590830
479078914
567690332
437319381
631213611
635914930
475981170
952547628
460682492
416121882
721434698
466516776
136275567
454355741
906384422
762051745
717578444
885788354
84518521
364486272
17261977
633567335
573117053
406950607
19305602
317435647
630614656
727905102
56646634
144450449
283869153
93376051
737131020
748747177
345127701
620543254
484656920
928376083
237495518
275043812
286522517
553937711
524200911
565283545
637162954
740538176
205764859
192343124
748196168
625612853
484617953
575698607
287578247
573565239
739409052
721574539
379407111
565757303
510996388
38699009
569423677
136364334
368259304
405745184
516233890
408625770
334048668
906532296
912395388
550455748
96672654
552905142
466010893
379847140
55508403
142430529
478225100
569483945
7195062
516267681
853335061
315529187
212782358
137149081
737996132
740411876
198507918
6167592
636927769
915069380
377749347
468011747
112962949
919396465
324002586
700967125
566122725
740586109
621911615
514004078
143031705
740549672
77120601
167462997
306486048
238456625
413444764
543640252
373940156
287351430
484459872
623722422
906175256
294159920
622807637
720241016
408781527
354165100
22150628
465992043
740404825
373319731
260474804
790347799
636759581
588906481
703306339
134239640
340927806
303670803
622116280
936668424
748197510
18035436
305114169
464775288
169457730
342355488
621973009
450391383
744658758
269964143
32339088
617328740
371136338
621898434
972468805
52989231
573450977
39778921
748555110
637034988
621820190
137256437
909124512
474724204
67104177
719785206
290498201
564505760
731991134
462709136
628645098
703598449
748693466
75519441
871065001
430787376
461209667
255787447
139990251
909239258
634643912
88874932
413980188
44646022
588752015
133808391
331801864
90165995
24960994
447109085
225756347
609557127
406961809
912040962
124142600
279381009
85792083
622088311
161620267
156940668
572546630
37470515
69152336
478387038
173488314
885765685
77569903
922282146
400598694
580713134
38523066
902816761
3669591
915516450
820700082
458107559
83681032
230724921
367872978
134564130
569384689
209449760
81299355
218743063
748896062
414071786
405727480
52525439
20054861
370017093
748494110
415005506
924577717
103733737
630930370
702656131
748972675
630841066
121460086
478041036
702617857
749047345
560856773
748254876
828461462
315687838
701717053
740566794
621588106
626599149
625602251
169130534
908582216
20983339
426368288
369756754
24274103
489076281
703325156
721078711
295956782
572560615
454053262
200076477
406933489
221436361
117236393
477591604
702400165
118410396
267726007
625764548
553582169
636843615
267241134
283129985
141172086
366511968
748534718
257008163
626072618
73977839
748920134
392384758
721376816
63949470
449172725
741247596
826634718
628627119
524202130
81100840
898021658
156438686
489549153
16236179
186533181
559325324
292267016
448979933
234291648
632824806
714163140
370525458
909913062
910663758
509870813
721348440
311859169
621663636
632860742
322628325
800740447
45285627
622159233
414931503
259500837
418875353
60075679
71566083
18566933
61904308
484052275
579455393
130344983
479259331
743940036
748418342
464500385
573399985
412777513
340095800
632680163
47102877
740344148
562712253
734263314
748884739
623587007
215512155
584778628
480768490
304779128
578272017
631303268
128682249
349268137
323800429
301999706
815634248
836496692
41938148
60879457
901653006
290423158
233324256
170176907
625577046
351550819
953373530
313729089
632776771
740161279
127924879
447978415
771813734
900778484
1020417176
26724245
162347508
21211641
618000292
477980306
740447575
700080696
173783604
631898509
748578534
721374252
248693609
631414335
637304297
559953453
843688958
30275156
191057525
479320732
618396084
186455708
900590958
16720229
387726636
422892189
190605676
20393250
456859511
585827162
855102152
84113387
325986992
819115957
909534090
633527783
25847417
30168059
631373302
455391360
574818042
632143755
720692449
494955554
740454300
575534593
928373983
572655560
505755256
632035735
521036478
511403153
532624964
867989232
122435291
374340865
14829533
630855796
368273604
635831515
632812597
289985071
544594834
306376448
260049546
904830056
265924196
231380323
631478156
721553035
161676045
525016312
748682508
338518659
199403791
748266290
759991363
527967472
376321356
632647463
740503915
489099642
106749524
855832464
415324115
451780930
144030135
900632330
633681100
383165481
715154113
618443336
703502119
848658140
623968747
718755403
909251208
33022614
861157033
76363779
621740173
842350645
571492384
427416588
753986527
566238765
565581253
285460191
715064574
228486772
474872232
286230727
369316390
36950623
341808568
472228642
325080691
300190178
843416064
196959299
747984073
482508581
629372921
913140235
444705664
29006775
405945144
38720828
388773529
321263359
122595811
140435690
36508738
72729677
97803862
625606145
855796555
419455938
611087552
218833412
465108779
57469364
64207011
257333363
737337842
869881238
18655887
268514941
123993171
22549627
731012173
721307227
119705258
751254260
626703129
353643658
635884637
261522425
449733142
40692860
631041556
933759558
395402165
569678148
748737822
59441625
480880744
904972435
424716775
900691668
405663078
572570009
513809220
856132477
911574342
520434532
355977176
445661281
749013841
573562863
52378529
33861403
901475875
625585682
472486216
898799653
294170219
757283222
12884962
637145118
15633532
20873155
226811321
466641046
15151845
278791033
339370289
328895410
631047500
484382660
125614825
223713218
461136535
422662099
928405651
243757143
435411620
557479935
624427538
442899253
332850846
338527441
15650929
339984999
908924155
748829712
395435603
124972504
637025504
748718570
871182985
157037830
573390808
341370192
631513605
707675814
14909968
267371382
416742295
440640649
263843257
525321668
748092745
492319285
631043982
884225156
748164955
37532870
267087274
558824615
86348397
630520460
917460996
411169502
405534638
363149771
305779781
621907041
384490364
234596558
90089779
625834156
562853701
350353443
631378343
303786956
461092846
325097960
160566287
408975095
566091311
56188438
748542588
625654082
260771585
621938433
928524956
142990721
868168459
625155346
581672764
928373263
630744414
324666680
621660565
709475606
405936260
637196467
483742278
310681896
634459732
172249505
406853848
884661996
217261506
569473105
403896475
628261380
748448497
571251271
185035788
757882338
29544839
176191567
573248886
49824734
326880186
342870043
462581514
631038007
88710899
467820515
103820690
748731222
530935442
242260149
748907204
586457837
524785957
821340792
297668566
740374922
1028923698
748953006
325271417
821000029
31171096
477597940
598307100
273307291
21089532
140721393
49315167
431845406
830427404
748516388
161529374
744918050
460671620
482821205
632778760
762503948
504650865
961822004
41759537
280724801
462618381
374412704
389637601
621766746
20360859
47910420
438986747
229510215
198674026
116179643
928255843
721429508
461176470
913211383
434410948
514545632
448310955
253983571
307222979
21753764
571890062
425268843
564434493
928505972
328594593
636936145
748887954
49086191
598954649
869878952
748348759
476960657
260695792
622032843
268859213
622556487
750406088
548713122
460724892
263963318
385170701
349092425
740563340
567999589
28736356
709158374
197971035
748731704
721462734
603470890
418423461
625475707
838300014
748443001
524740117
409279418
15727338
78032353
412612621
279846710
613317247
23817570
373511597
632821799
18130594
468401410
906211423
573074840
864939721
943359548
491941735
635449710
429707226
54546172
382401451
14078913
223664844
405644891
137964605
67845725
232626221
321278398
461078481
23257165
748277767
546744320
341101838
373898337
41947602
109642566
341630795
61147133
48620462
740405677
321398285
476571348
621870875
370024825
726838321
311555861
280600334
15707245
70764530
588905926
337268966
220143045
482329508
621993784
438777656
631432875
236267891
168643694
702469213
740118582
422353967
440946613
739931672
740478320
100219472
390547761
273624691
363278846
740567634
294760413
262412280
19537681
519427038
201152544
73112072
92717747
545284361
476558188
630503537
226450431
466020654
118235146
25002612
565623232
623596208
414131210
535254050
40688294
453186749
631234331
740401717
756102464
898602054
704380362
216141162
573398207
336760180
482926360
762479768
332473675
429802290
720883249
636692268
436130452
621952589
747087193
18598505
702229081
405571562
739384135
468346390
635815175
244548822
29859833
349929760
478326636
835461948
29665603
904844348
456739481
622320181
949902091
88533075
748517178
202865933
386517770
365546200
479877686
440090053
478777226
8428792
919219512
428912907
621727568
836139180
405922368
210993110
625604329
225862760
338953094
63241950
705741126
335468074
306690561
151240179
598951958
857423725
49585298
515395096
391407731
482339963
609995107
61191317
621706114
50528371
228891349
345196474
516739352
326735502
156064289
559234562
388837107
215473806
29339537
287081911
556196051
459802753
111339853
556582625
298864506
326202764
900795558
892135897
411810616
190483189
491581898
630891064
709167037
256640915
423038392
607433660
748910744
355198568
346530725
356137055
283347284
804735420
197823070
491458694
810471121
574685263
562939824
351612118
356184027
631170039
417780251
291856459
478495331
566070479
66090155
318718197
281872775
882133033
800966040
596229008
748280262
202220223
28427441
342253972
37837613
97808738
405745337
737403044
243011211
372250217
621900068
69793098
624947330
83402797
621385365
840756120
62442821
387624903
572692084
196246469
303649058
629904892
268919137
740426088
721536013
1009221
64958022
588982599
740100229
41618183
289558629
417560403
21968067
359026849
510126761
136569259
871582333
33921380
49629945
701642472
190736356
722396766
700700683
102127857
386203683
618511780
909907044
367060493
487819502
740484782
103674716
703688329
16439471
585455319
795344166
29854972
329892498
235977779
527789940
24395571
305972014
900423121
16493267
761020028
476846988
572016303
909922249
583749796
6542602
285658782
239851076
569524162
376700841
307623939
421082521
713715817
43108090
15162349
747920120
469911762
403434489
349450016
933939008
443987625
487433584
426366024
309100911
305957910
370805629
406009360
294188824
838361240
40989377
718994881
323531327
79385585
37241463
19301373
749002986
107510641
388801223
335099560
909914174
598961635
774349670
766502125
234171366
599991991
747896329
748288808
459168006
38119528
216469161
399561778
122214918
637263388
185034427
355913379
591923938
539952847
740388931
370200629
320883108
748051339
928374092
707865024
179028161
748288969
621629986
431257087
145397744
750537012
748102008
820230247
382904825
422755607
577146231
458382311
133019324
213395421
423913657
218202746
238639453
481329089
629319225
664433
493013178
16400552
295907750
743624412
305920360
286760107
904534800
63179624
634004151
622317648
272841443
561887305
869247145
393945264
281338956
356144217
384424552
509786010
748269252
902786672
855927367
800963150
398062718
221167318
702096194
211532116
487842438
237377542
703326126
748621236
475350608
140351762
524930798
629947183
61119523
175035431
480199792
342406725
137729650
580834553
822837560
633657048
366131964
883630668
914981958
534858980
479033000
568333193
267682816
470547296
93663580
376795280
124345169
342106981
361634342
241682323
102507685
628789675
165811289
18587165
505129955
625637236
28475613
326419112
611914254
632841662
757238972
748456670
867532741
113375606
406376094
170587302
608244821
406028060
93084545
288483563
290682253
480316530
496226859
86911545
968103224
721463330
306012701
462677282
226007665
331336912
228020751
21090555
176548545
22222026
186132884
344690924
899163978
245562076
558228517
450143193
760299409
376018145
565296314
401768086
101976691
373512610
911061810
777192397
492721531
611470384
623381116
564618763
256959289
499345707
481597074
435798115
148826787
242660780
300381209
336690506
631143030
748263877
476073675
492006390
403799467
42837069
553969289
892139359
628508328
790954440
330006513
394914488
356904867
369355556
426249028
218292713
748675208
58092541
385012967
80676097
257396348
427329290
380131304
358944741
217584573
982931450
914098578
625417676
389626593
138334587
162792431
113728628
212779304
449807738
380385384
201153207
506197669
771005311
357241515
481978322
338541024
123659638
727364371
286604170
985531292
320463370
385620009
510246612
427183263
740010710
471034578
748924057
901808640
405693263
422339897
573242964
33833239
740381198
248490059
463964313
280749738
72255657
334156594
93148878
376766305
14902335
498974951
734539232
569586812
438669018
815378300
311790325
914112686
573243645
82265252
913842697
623007972
596091012
131247417
375358572
161970484
348535452
449072993
20736781
338527975
437691294
412706306
748644158
928379318
959807736
39820810
281099916
366617391
273205546
302259075
627018550
780026881
626212174
368180210
314645666
747886074
740672552
553894651
721565779
748958100
353476650
740242626
908504834
173129955
877033958
370251008
421961388
748402154
269058717
277042918
572844890
740353873
323726663
913109996
282811863
740419135
411434388
363807069
212193714
381992812
762673676
565039601
355972279
337129850
324307813
748201746
428905677
214719349
1006303770
748651454
756929707
261314734
27868639
909126150
16466714
170301778
374323316
55091656
319550072
466389831
916533505
573032043
462298794
148589018
495900205
51992080
48065170
480340296
622040710
229595705
947752064
512992786
635791378
748342669
33763233
330090955
239534311
421581327
217202582
552698469
112522342
827302110
241934043
448945783
463554220
421829970
748442250
121132512
754434824
21617095
129600896
631030297
461264417
702754183
899352787
721451378
58838578
69090023
809546616
389554905
618890485
874183934
750917485
748917422
868355641
928397959
365636249
625593328
901360328
353655807
744262268
403656390
29857572
356332452
857677340
573420817
554515880
207898199
296127769
621591209
45093791
430616747
233310793
196423922
40793011
478888054
241673669
24600273
622499461
702197700
895048494
630867146
750077786
375606110
740469372
339885748
461032785
45535625
479321545
16489017
904524163
748922814
195528457
23069226
232352460
852927420
170423318
569680539
1004797752
406959290
122554564
430586305
786659995
348282030
364134864
566147059
908266460
572667433
468000784
73893220
626599602
869406750
748191084
569471134
477103641
26562039
176436304
24317437
26178841
354130030
278042503
134610305
122554438
551030886
11611052
477476681
587575761
782080712
197083109
455642430
331614173
773134124
114905979
308869547
396337461
481059454
888309122
748817005
92822770
513389891
356139682
406009076
504535432
902800560
357598599
589301469
332803989
293776913
788490853
632716322
431729281
740166984
25544806
867946501
905190709
65002409
248969651
713777220
254523509
717963510
361928614
543092998
27615701
623681352
708997086
215556166
24505548
760434830
467388943
700170392
586955751
363647833
169817829
461090327
577607880
309151720
636245718
54272231
326370028
633645705
36286024
631172488
440912623
700397046
740388517
864871992
78945414
464244540
300793879
305753676
703251985
748990843
405830784
400983600
385834439
819097172
403392215
124972407
561168049
39585980
621945285
801852055
462266927
112295975
572659061
947383970
465180707
621704309
479764960
625929563
864853602
772799778
405797458
455276008
482281972
77917382
406787727
41303694
884148180
405534679
434646545
453914672
636675252
900899011
636729089
292461577
928360452
460854532
438158084
270966303
453470426
532068781
566265075
299172237
14240392
436945438
705219216
871464266
95042997
634130201
350826182
333955549
870981222
108804960
338524610
184600596
218618282
553914319
312961935
383186813
917466385
266837312
94819731
623931967
589470222
224681620
223981108
327550091
17384019
634341631
917213605
748911156
356808736
901314876
868492249
301627963
74035839
285625247
258935690
343419345
406699124
37786088
700341788
761841110
367265811
748241538
322380166
564723786
66637003
710750490
636070434
622106699
636375215
179700988
378149930
621862494
617325520
55500803
232812316
748988479
468201726
623712359
367292877
435611105
437077096
632719839
126206905
445659383
633848379
336770668
748402016
425139558
700969693
142187444
290954321
804220909
914286511
740685198
81845080
635780285
149991815
19266466
625937851
483236581
409408532
850342015
235789039
762487777
461839960
369480133
700102489
165209717
156728387
628647930
563242163
549049053
16639030
739744195
42075345
423766660
636887072
187979522
879791264
463330097
634647015
630012202
621846758
701692741
406498630
633589468
740735844
261227271
607829204
514027893
435260415
563314940
27364213
534323263
368154921
295765923
315112794
486418362
717596420
573220348
439692408
606663393
721505443
460221810
69746094
912347898
487322508
381266000
510650364
122731242
856521427
912373998
405146141
987089366
390700812
240749647
375607603
405558464
903904040
276008073
145550684
760801946
748949798
429023985
230799820
623985042
582513415
405935575
394290720
631279797
90131526
301603225
415218733
715150057
514746946
195426627
908668800
632041219
378198684
515180242
630615342
253775398
305861799
405518184
438038858
505811558
748488908
839864826
323993061
373657207
92817120
245484569
393220867
630836749
150534419
637080466
332466481
574520692
305854033
388669579
169480041
424355842
564557554
717872604
405932858
314566974
372787804
238183324
138407202
18236967
762113305
716079685
193137536
733170194
635035725
338638980
55937126
510448329
545686458
748742928
317758093
57496647
99731554
482199958
341821284
197727804
114657081
876401269
486455164
857989092
465781722
740351089
637019792
157364076
102658786
114890849
137093999
330741012
884076044
632874112
38612102
1006504735
479892701
297034693
891749372
624721190
462862249
530992844
739397575
346793210
701845986
629333491
632689169
915102416
748718484
553467579
224314588
280472562
621660725
240727337
727605721
361894947
119405120
747138276
970952400
747449149
607377937
592452140
338535155
947530410
703745396
322323373
422345223
364796344
332855439
466021590
406882112
748322712
366313118
19174806
586865062
575914710
326833887
388688187
316918058
630804818
898536686
16724548
283289579
564531698
863400204
909740034
615462787
895449924
371296620
92235951
575242734
625684300
404510899
417136535
590371975
55324073
624945761
599052252
625994111
633589322
500995670
303801342
19713029
80876762
338535347
748761145
48389981
486009141
721557284
15066895
515294233
256085212
188852897
493723703
748218932
487964164
435485856
323157526
748680488
904421000
740413255
247738546
371232908
51312558
914288670
57945889
459666158
510871604
56553433
899726012
421635949
854082913
470118327
632306797
460496863
858586669
31525724
708926047
621360566
572635683
907841000
204614736
236749814
159754748
440375077
426223554
573405371
321263033
700669334
748917139
856109370
740427463
381654280
170570242
386588192
834818772
778373522
400030511
169115711
26239128
204119354
392150231
354799783
566320100
637294162
66200077
965152580
424158146
622298929
722559818
578893693
169281391
319993480
635482567
509725032
92406472
357621286
789640783
760847276
353431240
585581126
199099658
710063095
496316649
482909538
633690165
77327565
867357222
491568213
338539372
50309692
531455837
485415615
902218825
192556252
29773682
622080657
704166685
405502601
19745578
282431241
223074509
380637661
571580613
584800142
864957336
62359177
450636029
632709062
305806119
630018854
342854252
337055938
635844192
928369364
636659583
437672482
322962896
23422989
530008002
804008112
593158082
928368570
752332086
302758817
465990545
328846129
748462892
234859717
368585556
58482663
928496436
57089104
205212092
465182561
912956046
332070745
905878063
740420718
396732408
480475490
249151315
632722842
604617218
168660968
744482732
748983163
370549042
305765796
81016943
865965240
540452135
71695387
120941956
160875178
180127743
752713694
740514770
185786356
905166948
440745963
347287429
856082287
108466344
25234065
572634975
481302157
380858434
338545926
606180493
268202517
505608401
621791398
740692375
858246091
462636428
748952815
476440898
323313340
740186370
740590998
977725202
439685793
338904734
540704342
15526207
43594030
903892392
64083338
282315105
702596178
702280730
495236892
396776163
522648017
112957912
630359398
354703576
376684244
413503295
432653794
462683928
450966639
714406122
106494199
440082038
218207269
322723135
326756528
626618109
141863282
156901428
462481852
33242786
19535618
261119728
30277864
898978164
359054142
482371611
748405620
856020716
53156943
622127198
723232286
635561641
829080134
305901917
431995176
637205954
748926284
55803652
368054357
544593121
410492663
478342990
290830009
504310392
306518511
574687438
548148991
928515511
502088521
460878806
547478892
18310337
759567318
338544324
621831410
910718376
307946266
912264426
456790853
38491533
928406797
845068639
73328142
61328965
229873667
214606078
140465893
835586851
597239283
319234835
322423362
206963717
218601676
386585439
507557325
144071071
537045616
544603118
223737210
773746232
355994854
349788337
636786042
748596091
539579103
739459807
50079745
288112728
870814938
586223317
243654345
574589930
333008973
259000580
249441487
163467744
916431140
903563611
748339848
454775657
622041191
41822993
562379845
631070113
460453237
348479635
287009721
479643744
352783654
324719359
805022768
421357641
888347658
705830564
44335003
815391170
825525636
637308759
252781718
748279465
624957397
631260148
86088469
208723766
748232072
748492429
740332555
928399321
928361586
753544916
879592440
367462905
313766323
43409803
550383692
480100416
155153891
377592924
425390876
206619787
572936142
907977865
130227983
42221875
141659555
16621285
216767243
141165881
709281685
501059354
285987224
412859137
287120221
411422213
319556505
301821019
35649754
262563484
708920558
460883299
1010921605
789210986
17427083
740717545
740486113
613603633
336945886
495970889
103772917
220284529
386479086
15339108
896511770
369097199
80541286
15358161
404529663
721346588
866054468
479637010
174751991
204685464
624580937
478446411
344097951
86087419
363368965
592461493
17090989
565474342
622157573
740352378
572558630
908546750
623736039
908394732
283624465
740451170
477416141
90507421
520899979
393055954
740419796
928393734
51094929
976150656
486247721
635761535
181815286
215166078
883933014
46384818
722152104
78369562
86376366
405493488
170580750
621722176
445689951
748308764
700153722
631285882
84295783
633610624
609353172
83692776
148333949
740122639
716776729
43821237
227748694
369812139
88874721
744359365
887077004
740349601
144563527
509997629
628066157
903916512
634026309
159018508
573010895
287608680
507942661
749102940
356407313
571926719
761774864
567568537
509475820
405046113
117181814
632905032
594244582
621585742
871409262
728560922
19666391
573170724
362928402
405831535
18306822
404460410
256175406
60393555
277318549
259847618
820239427
344799247
139010765
376951504
736507728
905828311
35242445
573561273
50751659
737186760
368815477
637229404
333265055
539726558
486455906
214537736
29158234
70912385
480920152
202517387
952279789
477208008
158910055
428641805
87983226
51293016
232636119
29363898
405232817
17386800
621706960
848159814
234760096
338953564
128057910
419379485
218331208
882144218
395944523
51675193
573195607
177600008
636604448
321229770
478388020
588980718
339228629
740155086
104888017
616893431
947675256
397543616
630914771
4910861
747948360
593543108
212269088
623514480
357984202
392442705
737204755
366562223
740508505
484125699
624778441
748513280
871049953
269460698
916592088
16142493
299277645
286146477
902355439
166270515
874628431
215004862
466673307
39148542
572936219
144090069
14507900
624144633
634869802
721484168
450961267
122376314
834906510
476740207
274225649
617697297
417185950
480200791
625368781
403428309
401863199
740156462
814978418
748627122
525970362
572863111
582808363
247056077
23631858
63336334
912204356
909557564
630901450
636867162
621608882
423802271
285715934
121410729
439824067
219194107
461839054
498284630
405513297
323411354
744128725
443226382
40699925
118485498
863349062
395328480
372630418
23181284
320338992
621732494
570189780
399860714
637384529
904036320
228493913
625736722
450117644
906263179
54470857
336129165
283892989
899383843
8574482
255952907
618879395
455680406
225538388
908159869
705129524
631449075
275152184
779968446
762334310
546026417
135812041
480035072
893127824
869970937
374225608
621799749
628969572
172039165
573062881
111300119
496822384
81467431
714974826
484047402
700189818
505730986
321278792
25549748
300010653
301697697
428006791
308037649
635965562
905911945
807726079
478063247
104905995
462659762
904622437
305754580
106917118
748922676
149846358
339335816
551538114
612322865
448972824
780038527
339479776
394314955
854788753
419839456
239076755
426367877
740384252
443281717
856211322
471248081
162669134
703848883
597979932
461390217
463498812
270101628
911808187
42514103
484332117
914289668
542383841
740102101
740301120
53939003
729595590
888002312
500533917
635224709
246569977
524202425
748576770
366289775
405820418
910185967
222744807
868327664
478471284
634387090
715567202
29126924
394080726
67659059
625117524
625971179
758026507
29578153
406002657
700614794
583781911
721901167
374387168
739397492
406770710
97999622
800015707
92356928
328603854
564660285
961342230
874668529
740718950
748882183
836210624
569590945
502795254
741509330
60283714
597686034
577651137
206388024
370891946
22251181
701880290
255830282
271017914
623286456
382764240
306455255
405909074
339745469
352287790
628461431
87781426
599262358
545830592
748559280
748662192
229089866
914291911
405983075
450974439
371535858
35327477
24495567
856951098
191265192
562498579
73435170
18228873
322293757
135432120
456848352
855937070
590480659
598903918
625043581
565544531
294455282
474232410
81978879
342081566
260192963
450060381
748395463
410751125
572552768
596723256
406013898
912112640
356237583
473526941
64913232
88795055
155583778
405734501
630379849
405637931
481337302
118686222
462649192
266099997
491831080
919571474
914004648
77896503
426442971
125039632
616330395
463574440
163856894
24253031
945532387
347361844
48843607
715525608
572265354
478272256
24136668
569393404
634735864
400417468
106699192
636694965
135601500
39717085
524767476
743524387
636858343
405656934
340477622
461458391
901647277
572727231
515272711
104955868
416146330
87023092
77198296
865871244
599559135
737226294
851311620
66315359
164698562
700441988
1038842989
75997596
888309170
554053419
427952079
621712748
587214640
466060365
633663501
21388026
928372988
912105781
164173148
424840173
553504571
635302225
859160202
509686192
740486202
572547844
372384876
120427040
405637530
543915737
882655759
33639159
748347744
618131730
748629354
241983829
16854284
309193576
236278491
220194905
138863869
607368250
312221910
855836869
567917137
621788464
342833993
453963202
162988591
372008743
264588590
198709615
480165733
157739296
198809808
337209370
9200472
510012770
460609680
919379113
551275846
460870884
455645823
921914497
599008881
855858758
347436118
24346408
750205266
449712695
815528149
740153160
748463983
18831801
899438334
623243264
740048024
35537478
262604781
582890142
630581306
17660290
702043920
430918452
762481784
402603612
466062007
914681269
100140946
16092379
453720860
228776114
397109030
74361643
594384620
564526306
43508994
911975778
103927768
170451743
247752465
100731793
882177997
701821531
534705523
429115255
972935112
580779423
265260401
622019272
80589192
970546615
299321409
789322002
632038558
621146824
82123247
453679010
437056935
924196886
370133033
520631127
748979773
270051434
243106731
440081284
53378714
569584389
573164006
165647113
374301592
632451309
333712041
236643311
320568110
116752699
878021322
361561622
117409169
740469054
437246933
406430815
350567495
625934834
172669353
486912294
702479563
572689380
859488697
762287520
381799716
885023689
306550435
463935989
709873754
357459510
91101525
625759676
243612690
454144646
21110334
150857044
884828203
368262972
26023513
944707495
590936038
20975203
291101828
326800199
26410325
834774997
450299093
321151476
716365508
632817374
15899752
203597905
119321679
541659353
128312260
536741939
901510975
405790513
15772423
737030575
17949156
910034264
66749255
625674037
142518014
909687992
598391840
748016233
864094807
747907656
835369928
637102373
572631734
465893544
723905221
749476626
856021790
268056423
856032110
467147998
636964556
450572171
16540049
621823895
277042933
721697900
748974912
630921033
888314070
241183481
635709043
629941143
764082013
88141229
83227821
331227668
262604770
637128314
397849232
440806852
150545123
356135701
235946050
338530824
34234990
450642303
823590055
702726816
618098548
573954685
241358661
368179652
900973052
164392262
405885428
534314890
286356426
741629978
212868513
486690012
702216211
342843027
702030782
91312276
116966715
35546496
405503485
389901788
997888693
450891276
157535347
574651571
539013766
177298573
901510874
922352936
496437717
943931634
634736785
115489670
395607523
324600558
19771828
359334377
365895759
902682014
580379803
278494988
39994639
429162889
306339376
633610936
748905128
912319484
622356496
718935998
35723146
377491977
748901694
117691508
625619447
928373341
559503288
481408411
909785569
569620938
622940054
742978897
740314710
462173557
928380744
625736972
733449858
134124395
88694395
303653722
799478036
57368307
553378777
260307297
21186392
101654691
740353932
278796988
740527434
345135679
629272074
406020190
449247116
169515733
621696625
431181849
632143905
422854123
700038812
741074810
703842949
715118718
204190388
464961786
744028664
138147932
563855792
92756697
625928548
436085706
432213653
620780248
411947999
342869149
335902792
407222322
276001848
509731377
338534917
902202158
52618774
421410519
477001743
179081775
70920923
620973218
448835109
207462676
308185774
743965333
142321370
402778708
61062161
342068778
355329424
15406643
339451113
515592239
528615462
128490990
351100226
463407514
721597974
572712407
316863116
740664547
112166596
400362848
487000338
633520364
634422114
413040315
117638539
440078062
449004211
898566696
304405082
906564840
504858283
383959226
980928991
424246867
573132657
17486981
740476670
467282409
532103328
748222495
635948591
870191336
532786193
905530717
481266932
626007527
374078475
515014990
325685085
404737617
702170394
748988443
370589228
210702274
98417070
882234631
620188036
136403039
498248419
236337992
267305086
83850795
220924490
350630162
593310130
226771316
912230328
425198751
500880776
118251632
365185160
516175151
14515129
816138824
361151314
386295150
623923615
928495554
268844668
325665143
535372948
361112392
453827524
394707100
630959640
17108433
884897773
394781311
333009664
761998208
175571355
905752801
513562384
517801028
406663388
17139599
615972035
51069426
625938851
199227661
947326556
905393082
406952256
50490339
450997504
630844597
574060457
267135843
630727433
106741735
21454729
110701197
634420457
742222472
498221592
620088421
422649839
855062257
50985096
90696080
754976341
381019614
258031217
501393242
739493174
475875264
500214073
870930606
605918190
450078039
700004155
748780518
739472461
358634838
869489101
117436570
85754742
466738805
182478780
241263130
406002699
622204370
781754190
422310441
20226857
53604361
151351414
928370174
405365875
405574226
777888572
700393532
749076769
401755747
748555208
190963061
204738007
410549105
568249719
629652321
575845732
31555312
572964599
631179818
226315901
838884012
415485015
394200898
725231251
342975601
153600810
124653833
305798266
29645467
51035100
482857252
399792853
899151740
622104645
190420735
148294834
748613148
621990438
337679821
631241956
462294381
241655753
440079445
29320322
761327346
748029368
56107902
406774653
912458948
87102071
59532374
133071344
856640491
204938856
637063690
804810763
770194939
223701482
632770677
636605002
269372543
740414504
913947019
113157546
634261118
476593948
613114961
623251396
748570370
748272014
265752012
77440080
85647045
15186298
637151780
900755672
223604189
192430592
944174348
929001307
572668206
218571905
759189613
632691427
748159790
621655355
637220780
905736019
405820226
208793934
700108502
28710356
443981568
378282713
359709849
618452267
353577706
104057848
898375998
105936518
298478948
928377853
740333035
351736502
777547724
377768898
871335948
621808599
634695735
748403592
625678404
51483953
428703958
406019962
456373773
911024120
838741854
191027663
202448425
915561943
390252740
473231104
521772404
334918552
62453910
855991537
479514327
327668637
335034942
188873485
772331330
314647243
470891476
406987555
910296936
707465611
19141000
585335607
16246633
348695074
573249123
23706492
338526333
702223375
66860557
30753134
903911935
29626203
112866225
479328852
619776087
1016782368
279780906
329668881
243026725
477363928
324261259
748885201
360440230
908792917
625014074
591134247
760227926
16435570
914905974
556980281
550808137
233895515
405927031
748284144
113147957
749089927
753749276
564451942
625618072
426442995
350234647
14117543
370288628
127103848
564454958
715203704
99584286
635227574
56739214
404451085
593230419
450267154
573475834
428424197
748763413
909790418
246150792
624748997
628428124
103637920
621578743
804645738
34679616
404733707
700131710
487609708
911181576
322563095
338538500
200608320
379439329
161111124
439886202
915271129
860281152
365155008
286823737
51484538
382903219
703210740
910549747
762498295
748980205
130088653
68186847
15751203
160731367
564534430
945180194
318364193
422422222
297657540
150952431
19151807
748981152
35590212
407169890
466011338
15874552
409845279
327223898
1011744157
625069925
470635767
426464754
905769516
476703499
109267684
149276260
269260055
619242916
851989740
721749396
902953243
635574340
405936040
817646340
486746330
832514215
329981772
308558760
140608932
825353168
563574179
18209996
740134028
305957882
315714951
462686213
928383398
637020924
506346884
464479102
576325737
944119338
635628428
320397302
630599500
599954769
187355458
152401991
116119388
506912225
327541610
437572697
769758667
616616364
400586197
213652533
338534368
744115830
339829405
426671217
702236294
396428510
406968387
81013738
499516423
611133379
608337463
17920823
908366150
16499655
740720382
21924197
622094674
919416835
739578319
405825097
106656774
756151322
572720370
258504193
748924490
984964866
748824770
359807883
29253551
748923726
305839498
154894187
476893699
256480576
550136446
912075854
478659512
422589835
5531862
368273762
760672201
898079138
409022984
439311011
346349049
630518644
748910078
572593991
20951090
54649398
395549545
368256858
775647834
910981057
188862516
636950647
139462613
566147008
501041991
371362189
300683161
75187967
202912328
150360743
748479978
789227654
543558240
740050826
144725148
60804218
164286488
478064818
353965541
761646750
721622221
748259442
564476776
624514049
299405330
153881439
593806118
19099367
32748914
928689272
305543775
322608115
56861338
339935528
914583732
102593439
99504571
227974115
491119292
158485621
22334978
740118517
942427891
482228502
749082296
27104690
928384400
367051759
869905045
572530409
342175467
703362624
599993734
349220601
180714984
533712972
460319658
855900758
509251520
540412057
900034010
472559601
581572244
877236152
17340596
24506458
214194241
310892503
429056760
162862101
293263866
392208301
297184931
336019882
465324072
740718906
870939487
427483403
459063729
748208262
841257709
421161133
718979612
625625962
568825992
404116067
855813570
636695801
622817314
36065429
439146560
57666303
275491943
386433118
428179551
376179178
307969394
404336633
129764803
916445935
892531758
428249495
700028034
531021814
260749390
635020623
624090022
270390513
86757192
26300760
292944938
544603573
484466690
151974058
487835725
461818193
248360507
172658740
185132029
748996766
123113391
322101444
48573897
277809941
748932564
855423721
855850087
360462500
635744409
331284768
748531405
438951035
85738791
566923659
94851022
323138221
855070598
736022173
537273911
308510276
883767805
866524712
752291190
402339759
416121727
636409730
884718943
375417640
366364282
571970159
743252456
238684111
889049862
623392449
567590093
504805152
266195443
749028482
504694378
749049062
625306631
624615937
480006168
625830671
740566338
740335592
320587116
57109775
745321058
380761649
70472336
338532161
290123785
748660716
836893112
543941254
247662803
573294405
223970553
449807381
26404863
221594883
150857393
625462006
464673334
823466496
169486127
16455534
721482698
505296648
498322196
459483814
622786926
740108221
598926280
451911358
740661480
462414988
622262139
740509555
287994217
405493383
286610796
27542699
52760414
3355891
56074552
283619679
798366835
748669284
740282016
748529304
554018412
143089800
450004154
622059273
542144826
236480665
211720133
449159048
748181450
305766755
912504402
83235868
254012774
383137789
928375249
477725437
71190663
839099484
373571746
740360564
748951855
299210484
748314396
125881597
380944278
630352706
624758055
334245131
261662510
596606812
405875490
415560818
874293000
840114908
362786450
315121732
415311395
314631215
482441282
41962113
21164951
629952947
916062740
748105674
622052273
339966460
622198290
760121640
160491008
491258428
896579396
383071941
748642646
103881880
748506054
148624715
77767056
440378713
625641975
214263265
619325893
566469987
412797590
740197610
583553030
400043376
715802136
589208898
914354018
180080464
282256367
430079707
311424111
172724672
458682229
911799446
221868318
634334705
618593806
355331302
326993686
75625414
24374088
916466137
744380371
112840361
164044280
631353410
82401056
865820924
69492880
700214665
351573464
385548434
272991243
586763986
907812894
171327894
177937150
160339149
250954532
721567520
622166855
461839290
578017339
637200780
482711524
630577983
569580890
403081242
422988595
114590197
32145253
915716328
901572523
160671628
532817719
15136544
52069836
117553981
701048220
573416692
700630562
441630768
477840051
113036761
45122802
212944583
717202855
749516071
24497933
858125826
632492592
747997874
426790051
635380449
748865689
617992549
407535207
559275062
625588011
169248035
362908742
746764513
740316931
240839343
398875983
914623448
262245078
267145432
322923458
505404891
635279356
122838162
505876998
480050023
908082182
462982894
145773265
9009032
19756684
28512638
34853535
616458738
503676435
548061937
416285970
513580312
367077623
635616713
625959291
739337310
622086383
569358870
556506764
624742464
107866458
249053120
866410962
463491286
260049351
219456019
44525582
618972073
797184300
91879761
354865493
740382414
367026079
590256563
501549454
19411178
440162805
128142132
454276695
368569697
71220693
856245048
762709273
439837488
564606748
94821612
1044515592
483501419
710286769
584669833
29927429
925005746
621965347
39162388
213491827
702280902
477431354
222417924
22006937
622091033
101361049
113475435
854559398
559437541
621911058
339452472
341045182
588904124
637319409
611346103
864317006
81852075
22392469
349697096
15835257
342192927
186115731
41670147
635464634
634015676
615180423
633568880
346491707
782083262
378052593
358686968
871060928
24918297
726646741
629073990
44554533
432546213
29441946
623048890
405571816
87773805
562260375
855888780
394541418
23566624
280601090
38254362
700701553
298539530
41836805
622340293
613054485
170738786
588980022
271103787
22092450
945387386
187035247
827194447
280849067
610085521
146067081
373135328
394335034
704538721
325959940
623047044
748565413
464300381
423637899
286305238
54222189
376734601
206621590
942404623
605107725
478364588
725460739
440104817
249527524
900044233
928676592
346993390
461114238
23904546
560554133
19545096
622501002
715196244
762497696
846923240
482142710
636932617
326876569
909656437
36488377
47627075
910936303
478014294
749020262
315871781
82947922
740189910
382894412
855709976
136473124
853695332
540299058
702470407
56523149
762697087
420189660
633563168
740400120
280227742
53814035
427423877
904759501
330766207
265805403
740405030
59093389
743663479
366413354
103073770
56106275
912157927
307652987
349254905
259839125
514047470
41561440
783089323
472743048
224068322
500331283
456555519
813271056
489090869
88802753
726617598
793441909
918365880
703520443
416270389
232894390
72785269
29224525
487132518
622243803
313352399
228953688
732567343
202324539
748561741
8935172
535231755
599099480
580634868
181508735
572772384
211483621
911318677
14164203
221119202
630567634
177092010
561962745
884766409
271003313
454976743
536327861
622154105
49505755
573548268
100228937
180171266
977838482
907993363
244981479
272159092
624760507
88984517
41224717
928389080
749010133
334073740
617004778
553928357
18699319
17181259
186462987
478183797
160461641
632790536
266654739
899143742
125946804
19731856
110345584
12240002
478771131
744609434
749007650
382155762
392309744
728136235
184630092
87357406
482900854
432863434
206584103
481641453
947282005
405692522
178429135
86873006
898057634
100429012
480222817
868192495
355836950
717687966
272194659
18432783
193903650
549170259
757013594
622605179
192530128
121491265
702495199
461454249
392427805
162272826
637324307
464335635
632651128
914275891
490862102
622143704
910019605
369014257
637398717
164676821
624898498
352655350
144574884
368268501
625483826
804224485
16125134
737077946
291665782
294007217
262912763
372601525
908778272
228246563
524201485
373192229
571918843
452970083
82126691
911971422
15114430
572636334
274099299
598946512
173437215
171130611
377896859
741328514
478689216
338109455
632033083
350218586
621734567
456545182
544797871
350943692
748763059
632842443
440078473
740380020
564851084
562362451
23179838
871586082
90324065
56127721
52204222
914435796
748178274
604354541
624188150
572639256
748701060
14988616
514422168
748140378
736400288
63749863
594752483
509936576
760379496
625958174
339271344
134281570
895056433
302627475
359199564
622918122
700242498
954983634
579026218
715093394
177474652
427784288
632823126
869970836
624804823
740097942
736860571
141316355
568876334
912573198
22948692
292553038
54948555
296124549
469102563
942403579
246883092
529684711
721513212
36565461
338560758
747977010
869433229
360731838
460983103
170885182
514072557
422250274
556785024
393070945
136454276
361523300
625214354
909940639
121380227
30375987
26234391
928368068
405054417
740703084
739428050
215287963
509067834
116511525
445748023
350009486
26322589
908342156
588902326
909548330
625891717
928499028
167816068
352726676
85694250
309548803
479059919
572722777
748832700
184215650
328273159
537517972
67541451
459119926
786803401
483028525
479814110
623650220
44036968
122767182
399741309
370709610
218093225
21112703
405781093
329826590
501983987
193218212
572626113
373525311
629920098
904377198
904527080
750169063
461293350
329882301
753967135
194289724
356313066
635680179
807115730
888327895
748766378
757235959
49133745
419731916
957030066
746872098
748912447
289145914
351941136
216731405
306012658
860756034
586747700
321844641
144013366
258108374
631578661
868122438
591923077
214135994
305559585
421445308
564532514
637309314
57298715
621011769
998648641
908503380
614769601
621628177
264788351
303705613
625780847
749036298
629066404
627180668
516698766
103816611
307330716
17630876
224004066
422782181
554020287
900429440
369582826
295401364
368747502
271135828
426076904
303658967
631338292
906118902
634923077
20601658
89913810
793425745
463909375
43887304
15602190
636895760
477590950
259556805
454116821
525959791
58696130
410440499
722503452
15862229
434876104
482306097
548201872
903120948
304878223
457769804
192378139
342022138
714996678
22535241
912213138
935094985
45233651
579696640
316076330
405993557
476983409
461346599
418861732
569473240
350590806
28332372
27635885
353599161
305079851
32160941
20017758
324788246
630615160
748567392
437752347
845760888
748227098
183227686
372569015
358129173
544675836
479286341
483881857
200156745
733738333
129115133
626488850
631574347
633739122
400931262
118882615
375376361
902299248
584306603
141891745
88380682
561886046
505235381
856052942
64477404
36720178
384458446
484406439
405957510
266748017
448985039
261399527
465002530
744661364
401847777
20298363
740416543
81666866
544582816
439202081
123544485
703514148
141320844
132037902
420634862
411987773
293550020
634420590
630557997
462695949
173014816
200373739
264257531
280575855
593412220
293301229
116074940
173661636
161417998
305942377
406663266
622612499
869495893
715927987
564505088
40586172
510336335
224461137
216665789
225190033
281390033
912208255
634422981
742453044
630791104
631292683
551644405
317306573
183969657
584406221
398485089
338540102
748935716
9922042
270106628
290645941
571937834
67719307
900098852
130465251
283135369
901370736
450607547
381708385
63329470
624279381
311651885
26485988
373341554
292327478
610531784
405534020
440105845
123750575
801294644
368171051
93786002
572795134
454645126
104637487
407884912
237067600
379441515
453233130
407134700
164712616
1025724140
579245578
904795603
103205974
486265614
747919320
232176571
739388732
600936701
63106047
622044942
717668977
621960677
131523995
252404537
631951614
725346438
259001038
15777601
282161171
748661185
624130263
744061686
841724311
28937033
310299114
748683698
224714796
17793617
331435681
203738432
749059682
401531976
407361312
331128162
14814426
155289839
209151708
35165435
467833508
108955127
748109210
898697630
412111344
222213947
468689116
323174817
867926078
102019016
593562079
640603
703326372
374558760
269449188
749021329
317227991
369398304
874867074
749000215
636779612
572047068
445321590
748909591
574623587
240709646
257788761
852738942
928403786
71280219
943178670
740416526
621727753
928385882
18686907
884684365
169865548
533896805
395248111
636692385
703271222
346694352
278624860
912051798
868257523
122969252
469787926
127873544
899007428
479723777
724130983
617476799
580864325
740379618
79293092
624845935
737132023
24557533
52568970
197961004
924408043
212567607
73048714
748441242
242204484
276617457
377911956
740283991
54739842
515818429
910162368
126428733
579851598
426215328
31006679
939719982
305812830
193116023
748831284
749019715
368270823
914013770
823449673
748272564
405802945
87676369
213174174
867251983
625802765
507182889
904765710
283802901
942399446
297463118
22787065
703183124
517403020
386032374
421470508
472152726
572650872
427412976
898831627
703847658
840262082
484064526
947422724
176643418
760303027
394195347
475792697
502699923
904272696
245015968
543915691
723480132
369700813
708549026
622094485
901958863
426998819
250289285
715200380
487711169
708244716
295870784
630929353
273683148
157702978
749068524
901300458
509128196
190643034
403338897
60778401
633467697
869660041
125300794
331261441
720631560
748071990
422691380
623968412
39910823
486744224
479643151
882542582
26244428
734078150
86938921
531636637
204238527
487521167
740483083
337454201
67573631
605941506
239000455
797781397
342244893
193389095
275298430
492914615
573408080
928369220
944009311
307227832
33883178
869552221
14361040
637404078
624426180
916080536
182599049
243632194
635486034
22299698
464401530
702573853
139232236
618164239
629564488
633289449
83573002
748882597
156215853
439943656
477223210
501187322
858223147
748934054
395951717
387821968
160612213
524201089
494618558
160184496
701955224
463751793
705273644
123685003
359202465
415991835
467733396
174300875
127363687
740139062
7332192
454333726
20406144
135472661
29708563
244608415
719344046
623409756
305352931
748811738
405606612
310302762
17526988
303505437
466080897
369370241
635447525
864658214
353605040
119384070
541706234
749114282
617967037
286770215
420200997
228151109
630005587
268536859
46670727
133440352
360983856
298749043
441106461
760732369
338210539
633220956
31656653
544606052
625654688
149073164
740506471
236190167
748547485
748666434
407927275
17260108
749064824
909743970
218628194
103049111
482151805
573551652
634402057
524201106
284327017
84782404
824711078
315542881
123187014
528963238
244508954
327591786
301899085
65527674
368249558
266323110
715000502
251973869
405637991
732010334
799674848
24644495
469520219
19266446
783554508
30999226
70836088
628044869
624637151
342437750
928406491
21708430
331454518
749042336
491775108
452309739
96424331
434743247
632871965
581978122
377762635
632826364
342901025
340131300
321264139
269457405
891898502
775460084
62732998
740440392
883473536
561052808
342741810
256256646
305806143
632902275
477159134
113478815
205267816
744489168
324852364
748494607
552640396
405802978
377008029
426272631
78466668
460884711
928367706
6767742
748884925
379756005
366276447
513867667
740735557
323109962
249939239
403163098
909625428
223478603
527245913
367750245
175557685
372963706
630953731
301932927
703244444
291751261
568122478
190132129
474800690
700863048
628132080
186934930
621516362
16720479
512316029
572755912
133677019
621741531
33206907
28727511
964110480
394962700
816608666
748214102
634912067
461981629
338522099
637446918
198884118
745105728
797841715
822806100
162135694
514032211
206832419
141328914
363367122
372560555
418230400
947719237
191872893
67184882
250542221
864691218
436104725
41132133
325663950
630341955
399020755
725879634
636860010
901537992
627794131
23124606
178820973
428957645
431445300
513227863
394983942
625206020
731970728
740731723
884375773
404345187
380925712
615451646
15834684
204163234
375933799
707860572
243780877
215703039
313799257
493203888
269545711
748464187
136269315
962310800
467776332
829323961
748478996
320414674
343815807
247381479
376262869
495832878
371157799
815527178
342334725
553890626
737032272
885718213
137781701
729509256
787250370
100955702
914128940
80099304
287875009
124189094
380868661
199847399
69029050
18307161
748885268
633648018
480194302
799619605
461514663
153106832
189707341
47385782
250968456
141317510
740402862
158936216
607760794
723303535
823403095
338886217
840963302
128256698
435247840
700830294
737051858
608328775
548709007
81628313
356123732
385596085
443731806
218246742
789042342
453610631
720166064
715111728
230556083
719938812
470142714
624625990
22210589
861120961
740168844
43931195
946123033
298506627
624256525
256293067
399293656
329663437
258451332
715945386
419928466
634397375
621659540
450540103
748852142
460816866
781910786
620778313
351032609
15941212
111585017
598905766
406913227
625565754
89196662
484052672
331821472
320969258
429460401
634287661
704817908
401914929
572540215
748950426
848847361
232262046
834981132
29412461
418063372
281072742
150398575
455044835
928378718
48698881
33011006
69421476
244121899
571196191
877655647
908280367
748303868
159326458
35756396
187537296
169676982
748565533
31282804
701770645
700135604
869614243
748729868
748729842
405979693
432088683
78184009
569456060
819154238
512360704
928357776
637455369
20213922
252086968
817014913
912758917
277557820
726607406
715063676
423170746
286945072
198814002
748664690
261021293
342043189
17053949
903663600
702661040
253382724
406950111
726981014
305553029
56079289
749043366
543940456
292006062
22001790
572908057
633606961
80112722
740477426
554503873
882507402
213446211
338518719
90346066
408752317
616148270
916777802
262489176
838847912
287528995
582570157
554144906
397489671
360773690
510336056
743741713
437483240
739401518
505564896
967474350
406951130
749069564
388125247
466126682
466489037
472624713
908277600
573563130
786288224
631462419
282209573
475442549
748933158
928537454
337512712
464397617
620983045
305799308
913183820
413814266
396444793
234555255
631167075
240563409
633598037
367522042
473595611
300670069
321262528
1014082110
474647655
623769000
760309140
636386531
311858272
704941304
906722461
22129525
129975812
621648832
885522708
358330414
888537384
72562304
189736219
700247444
737395345
386893795
552074490
462427686
230508973
762378338
51169278
810342354
630368479
498265954
471117183
405720744
300160386
353400155
206427345
321263092
748681706
337844547
158170794
858859003
115945269
356419357
748626830
422734516
102566474
469435642
748555956
627592395
748474453
32536614
423180593
576855254
911656134
450181660
35367921
434522521
33009983
901849274
635039112
473133935
243132756
15447791
494788792
573483676
61046316
48175781
353737112
121402264
113932472
435631817
206811638
828779125
307872137
637304942
382875964
760138399
325793281
578278876
917338250
749016920
598993641
626612679
405162473
193595336
464462613
22739781
762046766
469046013
159567375
551716499
213885056
306772092
868172418
739377150
569583907
18003403
375606513
930834012
553935440
623924293
249181198
87941297
619376915
487058088
486761008
440106795
569457452
386549066
852599503
327667423
633585908
740398100
25210507
278290912
568507088
569521987
100453663
362477201
480400819
301554728
513313184
288929967
135985812
303406896
598976281
135399273
406898016
101746729
569665866
425129347
721543033
902263537
163466833
117209466
406292536
625613596
451149752
813571068
417961290
616138717
445162901
599033748
305873413
367742953
362282469
55441457
636075879
327618171
606781052
553919407
718969231
378058149
14852572
486185401
782681720
18563748
748951188
136533752
64218009
474931968
624443675
375401460
585006187
135047587
919104444
57064397
515275898
476623641
619633364
289611649
39202153
928390645
354890873
106280787
492558309
898512272
582004334
127721938
569268368
632726290
20595240
915839280
486248103
162037022
98257894
193132238
623868779
748774602
622254402
477036225
915670938
379422956
269428717
41588840
319460424
509292521
90418710
280335440
899801120
771792176
749046985
515407843
740124499
216016149
748333340
397826138
969848467
39455358
25242305
405993376
372548265
464900120
273597719
262860268
758377478
623247962
53541190
755282978
702251552
748554558
315365461
928399142
389180840
748956362
594328808
228120073
719033192
477296547
389432907
17882885
219919173
746240797
914014466
33835777
722332562
912652580
625695288
567126203
722426611
442951521
571110058
405180081
360593749
131752262
172908267
308885166
606806553
98267897
481453690
270465917
487239546
429016564
337779366
423852030
26183007
928391492
554014686
573005608
21546402
125108344
480541364
404468867
27291216
444934530
631336676
628148300
459477031
37830125
621071737
909108925
431941030
485932529
349924922
39860959
573474267
632558209
761936335
478246200
746120984
286411383
303705538
424369997
180496638
234166565
785464724
154939951
318517787
622090326
713694972
342762530
119777569
338518727
739607562
616505881
145123418
205021902
569699604
475725389
24108154
39265591
560109616
621682355
637209286
22113235
30396569
743974705
16482332
632770059
197500993
334014597
414158807
906105392
626084258
351057439
192874980
37678279
514232609
720633014
913288440
749005561
133490853
334695008
27473384
424282475
23463239
188091455
449319926
761733894
748912920
59543112
348265252
739392205
740670686
217246038
406593131
755428100
358091759
485320842
312644714
26338995
554051142
181288521
747953899
435380090
420816862
740590746
621975267
184005156
62191987
466959335
757506476
841389488
740360156
478435697
1022193066
453571910
902780084
835638457
360374269
404470068
29739553
740180406
163002225
392637383
509228270
799234560
856108226
740192647
429630976
328389642
800412109
367107908
45423388
827072780
599172923
480172066
748509348
747984667
571178671
616454076
513568669
543248810
177970487
52002060
830641687
30754941
423214461
753433634
621671603
740181476
882168954
276267990
42728492
548217878
772853366
226148601
310805867
452730713
19336605
928360716
58297431
27463630
229227311
394655183
748539308
410961747
47617336
67930743
28697794
402797660
38695907
901969404
909208489
740433332
495253728
997975530
740579856
569541695
63084412
36590380
381981996
748871960
380437691
13302892
757257510
317798283
462608573
550409209
90331620
335160902
710007188
605863866
473488614
468605918
595691654
454567910
405849031
748983528
369585602
748493725
385806801
748905355
633550833
385011412
869907830
616300536
47101500
3530271
401819508
101191667
388121097
740674219
211642322
781879284
478413669
616074375
538445354
720779792
482124130
372913281
442580110
570493291
201734877
247617745
397629530
581182211
868129316
719545854
296692997
57890097
449776172
901968560
184051675
416744151
636392668
869916398
269746946
748652430
51405184
748883784
760018645
66653289
37740017
33422369
186951945
573437217
388503694
76296918
308390832
41148642
723636338
928402868
700120704
748743936
196773399
531194336
143104445
115686600
776407482
908596573
580214058
227112626
439922310
306262456
70128928
82424775
701799632
364427328
108021761
270333366
338520790
449293443
183358510
113393619
176743562
627219405
740433234
748723201
108668938
269345758
869881987
573072126
331418917
155257032
824016956
734339114
71573059
98570436
84971951
220139470
612174575
359735185
488026824
493964289
631248031
723491234
588985515
551704044
733619418
783693961
349992728
31428562
302866387
557847791
312156039
336558225
908709980
20416529
445761569
758594053
170601535
386801632
370801829
19266273
465097557
315439500
739480837
54007425
164799943
587782182
405220158
363116057
899449548
11215322
43233428
620773997
624368566
405917811
634614102
152215269
79458105
405356882
717585727
388306198
1004644909
748963320
276736639
710748913
526827410
988795262
748145894
85029350
631099530
937152030
721104859
564672711
353180020
567564461
220783451
62270289
368175769
222367117
82716036
381191867
16626073
628310055
733862742
559558322
424380560
39844231
624547261
34579836
132488365
305859749
626152180
748538672
884210108
323076473
475806418
57494918
16536734
340252813
494104995
935350548
504384676
915405602
292112169
397179899
308793927
75118737
721387412
868058834
26215953
143408758
484080092
634125236
748840610
495021947
424252537
445040114
29077010
543684919
637283868
705739676
748616887
441680290
442392112
851158261
378191682
472217340
392711179
899443152
479446531
39013646
720681120
869981396
761340900
347222010
484124861
461053735
902748276
238822573
61139850
453710106
626020972
750232224
869523234
625613713
422582400
730308685
353632624
928668187
85764740
984860102
408592547
108316462
390095221
902012588
442993621
622523168
130927114
748351608
748209104
561398740
331397468
336437711
557172892
749038105
207612357
30017155
882263479
389488121
637008833
749074764
782205648
700634376
186287117
42514101
739756452
621821811
625626535
20753015
621876911
599890342
349826951
731986657
856626805
450017255
748735393
305754544
724390944
239963871
344543612
903857983
79318195
761038068
508138945
41092563
157004680
855827754
439541951
335185192
411527635
223192335
484664944
23961506
572630035
636077057
621489436
5399402
481190922
630812464
280550272
479061609
621655402
598350166
242686575
479947733
633133727
528587616
623530969
368158314
579335837
151658011
450009972
411512295
701826648
393136670
234264684
81188341
631165575
415061925
196748975
330889071
631297091
632760525
632826448
237654841
705338455
58009070
199659986
902781631
629268511
381295239
621644794
416200035
703674482
318785869
572630741
902389717
18113498
357729585
288558365
748841874
793269704
618851223
479624255
548510289
334678466
928371462
524201891
375349668
738155917
278181617
533201508
106048589
363909834
752763445
752776747
748868480
337527284
909813667
908148589
618425381
637183134
32614841
868109822
808096614
33681799
346508413
429721556
83426446
573257973
632591396
704087534
740399730
173641024
151606842
33300691
919395680
625601948
223448351
622060622
51594151
573489157
619422957
229929668
569637537
338527188
627959331
136040318
735701172
39647362
486331688
630190022
432758255
617475051
541750180
609288203
621904638
912145596
928403173
591509598
363510698
406009696
239801957
497344496
48715096
624897728
234792414
103059218
740075768
435605865
329120862
176399909
132478150
422515832
621455618
885502274
103690165
856154124
702561350
126690588
11329432
912674833
105216618
46338704
257508160
454060869
569615279
75320171
104472702
740150660
215010417
414673845
494578309
912057978
526218442
740438850
859422722
622097011
473823802
486163758
300737820
904163282
871079112
449761050
110174652
201461084
637365801
720025640
808293260
379434021
277840272
631652615
631378262
636716741
254038758
405780887
636775745
572603660
740405724
628117181
737132186
749066365
331787639
961398684
630742098
53703715
453365600
22831181
398842410
312526793
182958945
239299990
323422560
149158335
444050280
947697750
197996440
551019077
928527961
305819984
18941347
533557593
871657021
552690208
612994643
217740100
318028724
540452890
15919409
541686833
748951518
740205944
748422360
467621888
479059725
149610842
165785798
743723611
488959946
450644977
335785980
631199512
415228032
749033480
568019686
82839331
622035396
773430234
497302883
182699992
335092400
356922909
701001950
306684217
286412462
368260909
74575795
166234519
497524390
107597764
150780991
580749746
368672332
190207216
476886044
78510482
440074303
746040001
595525975
334694045
362299945
571495195
729585116
748016095
321515693
261181569
28000959
34193564
632767052
208391234
159337887
160189080
34116222
6388802
94554602
704791051
582782717
50784509
255967760
422197180
69916489
364235385
51445625
435428001
87279647
63051739
1028502600
18773718
68518518
15207184
572624943
372048389
723474764
635298512
406942044
740188027
509177177
483975969
740417953
871294375
899383470
621741164
872004752
372023872
909909206
109056104
622229716
907872362
740005922
928379444
209695469
637207306
631483541
231450690
572612239
213117524
100251454
305784754
1938081
748806816
622135689
582214108
563711517
928374384
187400372
250263783
626015133
281577743
632657464
634200267
19413905
882245275
66798192
703460720
909912642
610188367
627264631
624725179
632823123
514916469
403562887
782931258
791191064
748553892
632714990
486816336
336321419
585243697
704561552
385105895
478183599
568339983
626089438
182262380
635813506
588867013
163365434
748282328
915741013
500960791
485773090
787384776
770585894
744855133
631195895
482561266
21606506
715152440
432670593
628501202
53926145
115160953
438211988
504739128
240550576
566140751
533138224
321264200
252769889
220479666
167969328
740336701
398099881
52413501
98918175
464145572
863364570
887062440
343038373
481013626
622586695
989592900
325491056
82646340
443479445
417638932
461090824
754058275
449965423
623016852
762248437
636748292
577961561
914270714
636722945
29684796
285025484
622103840
869491010
347475560
485141943
20401882
740429455
130132956
463933711
93275500
151464336
25120786
261869691
97452359
29091614
866416687
573416866
43694451
922915987
740597184
202405139
745175317
395858382
928378376
624951470
297019161
334086841
870029346
263177147
998204828
486596810
356373954
637274879
721338829
633672333
487807000
469955701
428175015
451096180
399376723
163250616
135097147
629099096
18075239
226529543
703793510
564559853
748716018
133432189
748299104
765325417
243409480
806018438
625618214
901503817
780898003
869931073
13932802
708933522
928392938
62248164
539700029
220681185
537072862
380573149
866119105
564653612
21421361
361124115
740225947
277681800
748748564
572619057
18730276
869987790
335089901
328508143
808482542
188616736
634421007
408404950
224934557
187957351
762021852
345575001
292295138
171271349
514062991
281105177
111311759
848841595
363622237
630728447
616595517
783369241
302717756
625683995
237417292
339844129
498424643
257270448
351990473
481186355
309855915
51493846
585907826
457639817
749904492
748975693
755581596
309107414
626439421
636488331
869078581
444996612
739702135
21755528
24500045
882614666
371834166
585339380
27675960
630449274
834707288
632627848
341956913
108547549
748905750
95673829
303085420
338521102
904984230
349404287
581337876
572557024
548143660
132433361
496158296
289419704
740109595
740400048
42800687
201460065
878759286
281980409
258899733
729885726
315662598
762489606
748726993
723683622
23467083
748814370
402127403
434783181
45898688
747904741
721819380
498171782
571951811
916103972
163565221
439625829
19755615
349269036
913279392
899100978
487864734
433221867
25779643
350946163
345457088
588982185
31342306
496566389
156198657
898884246
748952034
631379048
912557084
730335625
168513830
78065283
800097481
17086248
631263402
636647324
175201559
626035647
30906971
111279697
405918443
720717980
629281956
588905333
187873590
856154946
314678373
408494389
481339127
24559371
700323072
632503573
48241635
584906507
573491934
99131455
562325298
112738781
96748529
52716818
702843882
904706743
786247638
38891090
256472618
585487786
405613837
187238013
86241457
93120974
323139370
115372749
38108885
122371859
462588122
141686596
439223947
464505189
521851898
704384370
568338275
739393556
228965037
27801208
457547309
243748575
731979068
268259179
348053557
914262720
302103335
201757102
386589767
236879092
625868840
477035224
29152786
326709437
795258152
18656666
519181559
396301685
740541326
82668140
850968931
882785557
219556930
917537653
298537007
218358193
312569070
708357074
535929482
69411360
463344509
362219286
358788043
545036996
341821511
21194103
397495621
870332832
240627700
748402172
376476274
488035343
919861896
243057195
370142319
486673982
856602396
256129763
476660533
505715161
405685307
206178823
325102916
573496656
740401538
166061537
942113718
338540935
749099376
361808395
474348289
9191602
573067089
708492032
551572980
623834577
553734333
901989571
434498110
460978266
243161644
89317980
701978539
187017680
910002481
702472417
383092028
128166788
134109842
798821707
427198797
275733688
799802358
869809722
624777142
105560186
742817779
919092511
481351465
410568886
95757831
484090728
407341987
462140532
914539435
740027689
748897778
422411444
389239076
630665296
580106093
336108416
888330109
715931568
931519976
422506395
546547804
748464840
326829877
142648601
621812472
631262232
23429489
1021761842
928368858
175175951
721551474
94154401
928400876
601084168
40775421
150447259
407863273
276191209
553978225
902716706
190837652
748882687
247586697
703571294
307416707
730789651
470083922
246578305
445105656
915523340
249731881
463308270
200826540
740525508
167617247
440105326
631093616
75629406
711657824
740179957
26146329
249327235
250247029
422188317
882759270
748727588
441323507
25076887
88505492
623922083
901449457
341072984
362258122
606599760
370199700
518168670
702383316
631385702
539322081
158711686
629861258
150737382
224118311
414933418
748759489
482462705
57351761
388000100
918977928
703000561
553813006
108554981
356976497
632709413
165803526
368136424
340062842
68601489
747960967
465976009
416248657
260179457
749027090
445131171
393883517
817161210
748503336
637063052
454579380
1361611
464926472
740394014
54384413
744588320
464253172
909736398
616234111
225706856
621988555
41853831
909901722
870069972
528594640
749024966
48039257
632686742
256549915
748532606
71158573
15991175
564562200
893584340
616250105
856398031
166939536
899364966
462276946
253071174
435427471
568521483
253199112
340059769
634176634
269414475
303855759
636958468
928357758
256120691
636781782
377728317
494429231
630734913
95300641
234048447
50202985
510325005
736357081
467691779
919573075
203627042
158579422
55623632
244815971
739721616
903561751
394209958
333790338
744619686
627906994
51331617
30582482
617004435
528598510
324695460
518884608
270377051
111416559
321210756
740385560
405848866
740673710
346276569
775593313
125788085
338550643
20417671
597356508
54019963
230163613
321282414
422381840
487765328
69712554
748229383
125954136
144839165
15382618
20107873
634080059
496716375
708929701
474149477
749050363
864464936
478248848
586041239
299773017
329270326
505760158
405548558
749015256
368179764
369151505
43942933
325895731
709953728
151898404
573164594
744779960
439395384
33898514
383424175
68825557
749013860
748515486
463737374
266643217
71355960
748782014
740567936
325779656
285568816
928369010
75784035
126879111
329470696
459512821
744752598
749923176
634941604
903392533
856558664
327456916
748698792
928530392
144890741
703108699
54997667
17035836
637163946
34497261
45401386
577137076
621405272
584761799
471417795
249818159
39394295
752863626
587188945
573441400
192763784
188730097
148312040
300516208
901869379
116254502
13267482
14540609
303588995
764530622
313974471
702170472
748408068
795817578
28367080
143480037
440369526
527144429
914148824
485138939
278734942
58396823
906701402
715022545
190166732
445167661
204943228
440090146
303341225
470453673
95744442
417265205
281470098
748062817
870456637
172299552
398215118
700085624
369362156
630647058
480584227
622062045
20872649
389847743
623489387
762418542
870317100
479064912
722036262
272875048
477113381
24989007
928359858
761548075
398142633
582613996
912264451
488162072
742716589
39184757
135554030
307474671
831944755
160265253
308998462
17823569
305900835
571510996
573461905
820394654
79229729
920901103
424151197
6842882
977744648
462586529
702708896
115519264
800837917
429306451
453334256
90243575
43274606
131270296
482397626
748791372
210205453
724700448
467559117
491819390
406569617
197407035
337434608
740367662
581993660
916801812
573526957
70733342
618038430
583403065
130033405
637417407
309384740
351105226
14290845
405786691
378648101
435347083
426590991
635583623
45584305
562337393
740355750
481387821
162434301
17949995
815446273
374474528
864653815
357007793
739389169
146137612
522534059
788649163
904003753
740375786
748538586
512048170
702557869
488124814
54399127
325530607
15987136
574708228
709279945
297642294
303653691
745501261
782616024
826858752
338539579
625303323
368274867
228543576
256583315
370875724
461418719
480566888
739612399
635251820
234183511
761496463
88436097
149561530
28883849
569567174
902443568
634666062
277836486
868257247
160746758
521821379
702509005
347500944
483108831
885035245
700412106
22747347
15745150
407051427
619058006
890115024
424176840
944391314
632775920
389152853
258161425
836025109
624892736
488341314
579446746
228954216
405893828
469310313
172062119
571975637
360282413
747400422
397952109
33364234
571588416
573138395
439075961
155204084
596701493
19512569
276359591
621885625
512908887
392775410
232826113
720815443
620857650
236378468
449496032
524807671
168262669
451096276
739070316
759995646
374329856
582380425
86062943
915876649
538702577
482364476
266072851
620778337
761550546
569598156
387782274
225572435
572636118
273153226
400299983
855779010
910793713
620311204
604059002
748971344
52439583
748642562
721480974
630453662
37579226
476405012
635981581
633602761
433025056
451117366
288463966
855164688
432046606
430101420
21512646
451090747
913480153
715111813
53360049
476236118
395901326
623394284
416000512
389302632
748311331
385254640
901789026
740342467
352407191
748557781
73781652
787309902
582992473
625007992
711897690
920091104
562158086
303507647
599059918
199795703
300243632
637153259
740356908
60118637
899410736
49086922
288844557
869268516
329694068
206615405
23673148
701399863
14622559
95912312
748731900
230408255
159484549
757333524
740327876
26803584
25979682
786859975
108386442
635935406
391087841
730017133
946576117
715556628
739140636
745216662
45226967
702544706
277416409
477193615
76877161
928505198
337470684
319996288
405790132
241806358
103281966
249268040
918806952
748419524
455350829
748800793
748914000
249318729
703250112
305998650
621613378
737442750
454126870
625603772
299548897
153877675
622135198
147864859
572603294
608154480
749110886
438471183
130808186
740087808
913343364
469188289
133675882
100366509
572593327
423887419
455100699
740452969
423758910
281267023
33833527
702674084
739360508
721420255
702492776
239311339
901860846
212413445
528821362
130756067
637200139
748812685
624708567
637293159
624027657
336341170
213617929
740193152
609322427
928687495
358136032
748739526
505373030
717678816
747692126
195258264
225408059
140655954
301305056
634198654
539065740
82196001
91447281
635918060
338544929
15430251
759290569
77831437
281762595
747890491
241159589
211646190
903570626
72092926
143082738
33042608
912299090
481978820
244111818
407211126
268102009
382449683
903162037
286398009
355939718
575852179
740155658
749118037
525857359
240573349
476389023
486259183
150022874
317217509
331229813
634344020
325792938
636983823
340491288
293518200
74097392
740340709
25717231
393313744
518727611
748467456
623978025
239424986
437349056
93422987
467711123
636945304
624988610
856035738
569582294
142118393
637301860
28001591
756374665
349023088
315286783
40548245
632028044
914294616
750431394
904656188
434190335
26079673
370923937
748579106
885621720
17649995
128518229
290292282
928376413
28167362
338762479
497552673
902308014
215701147
329323246
37028000
631025919
749082474
464849766
128369439
727766424
717918692
37943909
398838984
599061666
572652554
312074346
745743150
25492661
290734730
22527552
185955537
863400770
170197923
39919681
354007333
748478126
902560410
588903623
200798626
902585473
50147878
569633114
717559262
388084652
19564171
636968092
475443325
24747414
886976065
626577728
481094746
138747700
295423782
899143944
744568040
631459287
740104567
482261023
871337652
28365845
305681010
126990598
448967207
856702308
405584498
354008119
259135047
721759717
422954119
584919133
65787165
53810840
740130006
635986766
636068102
702511183
147119818
635729496
746036478
85093645
553940758
450007593
229222267
140789135
571579608
619467016
294924095
911101968
624948353
582559739
41691302
23329918
183658992
31412323
908305364
115548519
504548300
909948650
425894905
625948777
573526599
621921487
898516382
702239016
425212370
914927791
321263478
321801712
399117973
623404203
85665693
405663504
131237107
132052411
553936601
777464059
906894362
477444356
454314349
32706236
374745036
77434109
20109436
749048137
513897461
478284004
88348765
272486707
315833870
40118579
777928932
86680598
740625714
440079409
747898183
14131420
29083120
256436584
301774759
424083713
402584802
622080020
437640183
703013126
747937628
426718606
51420109
398143495
7555982
748563722
588904000
83463869
594715619
888308312
748763268
112368235
382263083
287462884
379002839
441056781
319835975
748197602
624816675
868211150
97523522
637368379
615111545
266322557
484152349
270913633
290348947
421454203
44195136
101699824
563008254
168636173
19471633
906799628
453703083
185331416
509696030
101561678
297417001
596580510
222664055
132324675
307249195
749115085
564583918
537398080
111455345
219318346
558257902
176060611
403771148
391078755
748988402
634997849
425625055
1001363444
572553845
852801883
441136228
748821613
720080378
635899215
485787778
971932050
904042242
812240005
107530987
63845576
576279718
891025968
745106166
910117441
928995098
561733308
33918978
940895893
440356406
855815066
104172438
368259458
314290227
107315185
761345904
454033671
370407497
743000515
361241764
481620119
368154204
481251728
915398472
463652896
180018528
727371512
568309667
266708278
129207497
914845339
289239299
496055256
34680203
585622998
17239307
242743940
127807435
287630111
549715749
282839948
748289490
573505467
736656727
362151780
855974443
159464082
440085783
60617175
623865948
895140302
753001686
16795287
831393511
33808358
735045308
717589634
40769980
621575257
625709082
838677829
909581736
631374203
748236212
434960009
619168284
906914485
755836832
406005459
383773655
785213804
595753757
497087155
628599959
799348411
423029613
81678227
735856944
438720641
381658074
388423350
632682338
634366426
914118925
571963007
740384497
760826906
353091098
172878785
749067360
749056506
901831754
573145239
284479489
114342337
502730535
748661353
325007739
749117557
113489377
913217275
405989103
928496844
338718625
732072756
919636141
107392559
810767983
444550224
405011216
632795716
879550297
900666714
17341174
435581958
700016190
239033022
629992240
564418487
236245405
711173569
363755910
180589307
933555552
543941279
904355072
715082978
487977322
506850005
137478821
515396619
305833790
72782654
368959960
18307408
576869794
272994773
359342336
154292466
629217423
748403480
393778359
90654244
133870012
319570717
317628705
54607339
82224661
169217343
414322973
747946428
349259346
486104238
823765424
598534653
309940446
379463560
912153272
493261233
385156614
18404837
46747249
582801259
588280638
297101436
287228605
165579058
110319765
553980711
573032812
631165818
633579061
740505450
87430964
5565512
229092740
902558012
98303747
278142154
366375666
109849337
624483644
569500193
328588270
182688581
104283237
637016121
622660277
637439967
189837518
252572397
37367011
493405915
344720406
384510720
105609284
633567958
517519155
420535002
904261914
485812889
569602896
338771073
398644473
422588750
76801616
514879874
504307945
42920628
336949072
856005468
270542068
325414817
161141740
724093423
938644886
236565570
899317663
494988754
387327465
341095822
76816985
740627238
393851717
82324305
630388085
564586339
277248082
26106957
327980161
327433146
631084709
264272565
155243218
382908717
794883122
334510239
910979239
574537927
706798226
415445418
507666994
708863120
189881803
478835744
138887882
573432782
721615542
476533512
625651217
25996450
631442089
854772186
229406135
855689179
566045779
500702627
469425804
461609577
583902608
721348849
625622642
740111005
901840891
748134265
550806113
481095327
715118970
740175805
228295346
573476223
606595544
266687377
461258817
464972310
18510379
72266231
631681749
915518366
489055157
511326606
242461609
620776505
748408362
928374871
378233694
477261109
17353204
573478506
635924673
861528026
621334483
477804813
369814524
41991527
627901650
942387738
286608055
624760219
553903220
559891956
913797864
633698403
736243807
188074360
581390558
247715133
553983741
723771056
16648247
48068109
393500940
316636135
480431022
901436658
784938499
276184910
626025808
59296749
134700006
124065091
282804998
900448075
178218169
540374431
573426428
404842144
120436216
634349140
902579744
335305224
478487970
748983242
632778011
620782027
462706795
38421090
636426059
564591411
587699323
554611389
104128464
213140774
166647772
395318478
154935782
521952972
57607771
88239448
490325112
350950914
700632270
363228434
192081400
297270126
479920106
405341607
739571006
902820031
573540540
623640883
196345388
630598152
269510724
141132334
162400759
621730405
251803858
634739079
740013571
914808146
86065424
636579358
741272948
637060581
628724799
900240757
12829112
341643880
313628559
324703883
631914605
590232320
721326986
168765310
424104651
867992767
509051888
590806236
440462529
371663426
461273992
34817522
622825810
740377219
479479687
273505448
404872983
20620696
624284637
632873802
702049639
355927730
135502917
53923079
185338204
56309136
523760829
304384136
113909807
598956616
544584520
313788175
37932074
598283897
836680531
572655522
806365850
265270727
810988609
13022622
231013454
332994905
855963355
256814344
632837188
382395472
504961526
628277640
534320235
17445210
123407421
59057631
904887132
150974818
921811820
300701369
719820054
451184558
161776935
358531351
312620789
948515011
376727094
793400028
423859790
342855546
505838675
263035510
439685640
183853852
444278138
855973074
253050155
916324560
615866428
143846523
740380308
80485937
154466859
748782360
151422277
180897650
36652325
913763413
60941452
748908217
277057906
228057062
904323949
218169785
50577420
402660598
577932292
248410092
746930226
188013984
363722021
626028691
239349702
336450036
630673847
475520704
878480244
636784876
305806230
846705048
615674032
813636583
571935320
739560408
84644860
118714457
119158190
869905710
326167403
143016660
405905395
262929317
783246990
928391149
740523468
383981137
345288295
715733137
368056848
305978996
748957573
573234165
506244149
15877727
904046947
405790725
637180455
314426783
481397018
898474663
621682288
856227223
622718016
555530693
365514281
504016621
624209638
721509619
965463421
180154583
223957391
501861411
911395579
148372689
73384260
173307017
144050988
748761770
755617344
399788089
505960722
152706680
539263471
189325542
541272196
122357256
629971066
22408312
379625510
481201214
335735598
295865502
52451054
447842756
740170856
494906810
824918996
140645849
267736309
855753642
623308981
14086526
740345264
303371234
598972741
190555444
439317238
22329710
116674573
749034888
469916995
352167821
178791152
749038615
700804694
566312207
308807932
748371956
473662726
623822739
702674516
853724599
97114892
84818815
57583073
514909558
340426958
627987486
167046549
749081059
305720483
70639922
739460748
736789106
305860830
495433524
15449986
323536634
582345598
450838521
909591331
569543824
172224675
513630214
433087103
484518031
283684524
637122924
116071812
907034065
739395882
625590187
596843907
63400872
58210678
277714835
236559627
338735644
833595200
739502929
50950964
17167812
39303563
559591207
27724507
20977776
163667672
740098862
83232025
906175440
864914660
397012829
740612664
371518194
739059595
156881180
901483776
703332824
543939883
50704643
622031326
450355047
748421694
36035652
355313293
97086539
731053016
413207086
88053117
408105795
455601379
508920764
310680147
705369482
295649902
81187126
29179723
593565765
611081207
868275235
27305927
16720532
311643512
748610346
344365606
621704358
868258250
535762974
410391698
478043544
396263203
461324047
483032470
268799816
338524045
748188068
188228021
631397454
628220737
445385664
216188888
229362200
426630329
635502114
281505547
840280987
144961571
637406493
200273961
748678663
623751927
250299273
231143062
22429979
888325664
217015662
725808260
98843469
24297089
868085126
626338655
902649523
317592001
913596110
573223382
882164520
622141448
510995520
484554227
823101480
748977289
748102674
470536262
613383306
899654346
573168402
573082025
305804967
82385388
515251437
126024714
928371224
705502417
597170752
97607233
423880941
14710080
904546735
217865032
623475924
740382524
624703744
40743080
620777836
990788563
79919913
605847592
354336851
381011432
57048376
721150752
553984338
757893366
405591495
406760998
172262581
382061406
156003126
502606126
911804420
635688098
739555651
418828905
916086704
206146044
632128657
825581624
516853510
429754621
244830448
239297165
405246675
569125393
500671087
192056344
1010325847
116388482
488124289
748195488
856685318
376380345
92805929
16078680
192424990
483165604
368172323
565400789
28711480
264723993
748990896
419971358
740362525
740403787
203922258
721359919
108390958
327775081
131432952
568585970
568060895
341610576
369584173
569611953
740512387
621852675
535994629
737149981
109834472
748717748
631331989
33183921
97913549
97342632
621894319
573823722
382303497
342048048
624364903
788937182
422818237
800417738
749043126
343532812
15447742
597824493
11521742
623898063
322336278
66058082
147581634
252782293
531093686
740347950
156280756
623365252
740351462
158629525
748364334
464882683
617207722
636837149
146367138
188941010
450066375
16041603
95844950
120919974
152492224
79297509
41408160
461457382
351212139
870043488
215224786
856049882
165941939
621626306
39052439
437426842
383685778
721297327
375605109
435867113
344612292
192239976
616248385
802134607
631179240
821613158
541574356
346494453
188801290
164489375
572655097
400836228
143702395
35069378
73199399
379192450
634385100
572569010
624738267
700138550
210203132
157402088
819049291
252215346
285310134
974845674
913390256
94092673
428019648
548219524
405997210
748257974
901043208
637271609
633214662
282443821
630684072
20871724
226558259
856010851
269545209
45295806
625722847
117758977
488588756
363750870
461088189
913913484
914029712
106173824
60343899
555523296
424004599
748474070
621696633
571171627
577692362
337487420
305534345
248723103
621751578
571983702
529493498
477484024
748778220
504614039
620970337
710974453
856062632
227538681
632900067
596863257
275751648
474818720
702511543
514191281
453900480
928380284
261403961
740381276
348313733
464419696
333649581
467376650
740339875
379814460
307316268
290508890
753359430
22171617
383507233
528593340
430140806
147359842
405272383
65125901
740257831
899144046
89068724
749052289
305984515
262250481
630228130
35454979
436725246
19942433
32222427
193609166
443671868
373710928
220290009
80772681
150342980
50360284
417309151
298913602
912229807
511104241
157730527
549879608
743435424
740461410
83764480
821004044
624626790
356702355
391931444
439468879
56697342
340586976
909926563
14455321
623549143
362899058
500169197
630924758
425176961
43130663
33875003
359961954
30898653
715151000
337751674
809493948
740582707
621979392
44061666
632763248
577811199
813640621
634040494
304136390
405960867
544700034
908316930
383282597
18633495
720876906
277874670
703000580
427204321
71528064
136263527
183227964
454133945
595709887
913696008
588432146
68744474
310062677
87548204
504917697
397594344
928375308
251406162
14717799
372661798
314784270
564694542
16589334
443731557
368158094
910952034
255924021
621988995
172775565
203029604
406643227
9366312
333794201
351907766
569689407
635319114
424593082
19571800
62224053
152841372
428731931
564817718
702759054
852731887
869529379
927260514
198138835
630563063
242169959
456225014
477057723
415146596
317820322
78597066
406594792
631196632
274783904
907067112
237474262
740605507
635509738
748894052
26689535
525272228
61651316
928389943
287061466
259247182
340977814
78087946
320172896
175562324
486342907
632845524
746887290
632719878
573414016
916414236
28079450
518879428
136690852
537691155
525520507
855386293
46153210
2729061
848377183
896730343
748493706
33747404
18049503
41265125
521673460
382877634
855676950
915867260
568511238
622159178
483408797
305773317
635964733
198239326
323729180
748372878
197837691
899776754
385734594
222769798
622168573
748971997
928401523
748326715
451827852
428447573
331609971
198483446
476923658
126356040
46974982
405790794
790955052
457218853
458026738
335856186
463971988
216652147
5967072
45904889
18335924
564947715
217270236
902649978
348258642
838122444
376987873
749047945
190927403
944325368
21410762
375124684
513878055
841989486
443087412
855953893
616639890
316155141
586780489
64480346
718951657
748409840
405854609
243017997
360494066
705039960
632743844
867947940
66398587
28903513
918057852
424149132
381935275
441406269
268414264
748598004
300668215
631323531
748576218
244090923
370831216
838074660
779290855
411220468
26843074
740490752
31539449
564422834
299786884
69625346
297084029
484728096
557000392
905580828
909698570
377153470
758242068
782370540
505813349
482244626
20968296
452968326
637441833
750034062
631371212
740360142
359460037
945601064
572578091
748246980
748411118
125130489
18954156
487114094
18594789
132264757
395300660
564564250
904822033
391942623
69830587
488038060
628045538
74910204
902727289
621911278
399145065
998168132
16415136
20145361
748868714
578758070
911198502
486370967
566147198
635971516
737039762
508810116
757044846
39905918
160223798
560204538
625571517
450406520
748786645
422552127
405721349
106766984
740196066
294116822
515171949
98061518
565257039
904506414
305949623
435200967
11565162
25930029
706836498
329502142
11943302
47077334
39262617
633612313
481328500
572616172
123647048
588898100
748631178
619545897
748197744
480036208
633504998
950856170
906368965
553185557
298497008
869382763
720361537
748644614
592445595
402613267
468268480
754053036
748012357
188551277
510034017
461288000
405483038
30494986
513234888
634305385
103407754
905958432
761084714
179077852
901796562
19955411
747906943
904993266
598954283
400703587
57401757
905826223
174681619
624858114
46648084
481014912
805612616
340962477
390453962
907109484
913469132
455163835
625537259
212016909
582243813
717509238
632111742
294342045
761846281
906641216
395376511
472329677
77606168
634201194
748994887
278992375
624462356
748573261
748730082
702535453
405565501
569656389
280828694
453873917
839663060
61246819
824851644
555024004
599316246
633655023
213316419
238117545
586633210
775341680
364105568
405670109
377940567
88229207
462136461
599057007
202868018
354050676
96333967
617726635
291654383
305833729
353298915
151657882
706593956
75200221
623618443
916518462
754849003
225689414
365668298
9164672
623862121
730512732
700140277
637093397
621352022
481467010
129672696
508148440
720118454
110582871
401404976
371712780
480025518
257729971
84196490
288299152
111703959
525206960
240216271
173319051
190616629
748546670
621953971
465081160
292562880
700013028
401400455
431856779
633674400
63206969
214454687
797723150
278056460
162815267
626005099
896406582
312966984
777096224
911987288
939112405
555801228
634218315
631271595
190106747
99122974
743994392
310915775
623586631
440399390
346579366
349455844
269608968
190113002
311857106
424011138
91168185
450163074
949761992
5505442
412518594
748383000
12857542
184037442
573420374
901529929
204495556
26100312
580322263
625464989
24028146
126488983
636220230
732377658
405548732
355655346
884368976
184902524
303509089
153447608
282740390
239658755
465044334
740653621
443118061
405703576
353550927
476356421
569873121
761679691
617825778
530005059
348888979
376249678
710496997
839854188
848346854
405534301
719404548
740495540
410992631
407216484
736534063
603880646
433899841
361405019
246749059
405770267
1000028814
135481857
87795196
147535235
589532638
368278492
948752689
622086567
1411761
511830815
572571941
740494603
450111068
516541767
481391588
384615204
236882773
233394923
913701823
317193990
224305621
340791630
78197990
461544542
618395413
779534533
25712642
440622673
796605
387661153
621536115
327751984
126362058
743915935
362277754
37442382
197583132
748922340
276400915
48287054
762539190
430540368
473502860
573543624
323964998
405670584
572016891
231978735
305852994
189492311
477022163
905133474
791183041
529873584
572863025
133043146
740409589
383825767
324497550
364054866
915294782
748789190
68429239
856091570
78167180
532947928
8569552
748738820
27662716
588901891
450276522
17585480
739986776
174753010
630533015
235512627
905441443
558277435
628149165
742664719
625566157
365809019
609984851
902782422
497655790
554046546
25558945
168772628
22594287
636184178
16226227
346649206
322311474
226521884
402588517
449548452
747920713
623679305
631460107
26873451
139202745
743707590
50288903
915100962
368255453
905938154
441710964
37969079
632729259
781658148
430418784
152476138
741149006
430979632
636397432
616925765
624607075
128011680
285454496
136345075
928360410
166103910
829262797
296812875
907458182
56997861
305833824
748315812
502512616
748192028
370465337
226844656
353144695
476955069
550498464
869389573
215297530
172173224
484891590
860053573
369526334
631475996
486697571
631492597
247112878
255863655
389317209
625650730
909747715
564544158
916525284
747900157
748528621
494572881
748037022
22903265
461839112
624383419
209250634
199561011
562337600
748837411
320834976
621061587
634938341
251116374
748925364
318219053
749001920
14335005
294625211
175639786
130599851
705349357
616477700
504580741
240190128
569536430
619768023
867986726
325055386
151420710
467690774
808824301
1001637037
721093248
169784978
703716746
117231924
360172461
44162512
635789209
502047695
629825845
564649253
261350253
77344108
632860350
856115479
343018179
38495417
182678147
405932064
111186682
335058932
567938693
625523706
884225732
121324038
14837616
913473476
869717484
16287899
912271406
461408147
759350683
631702933
573039405
67751079
744508070
433946012
318769595
14582146
505557029
486462610
928372146
901668636
114477135
228997918
460843451
819717894
614229898
247864449
427062366
572543813
188295976
568708559
365351885
14484666
940364270
223594826
756235675
319973795
748918927
700121954
253407986
323286900
375753670
422517137
497520107
899792089
494896511
562861771
280298565
282734680
900918332
355721513
832743811
748757791
505412133
553968163
49652894
427864327
514982636
462252592
465473869
198308401
749065668
227962145
740305592
902898380
156232091
367155269
715997642
323326803
150038466
342219757
851602968
297606432
381428174
430219824
114168878
423932720
162689021
334407018
338535833
66629644
162281938
189797829
760752511
622512334
197453658
271107831
381307580
433607179
571161628
637268818
434779851
168555258
309538403
740194734
314290446
868235108
478392501
970106815
569502581
281016721
919508508
636867896
285922384
19287108
405909032
768923544
272353634
703148995
45796345
438203860
121208181
66575760
29979979
441634272
422309850
40790272
372113537
35100283
134851716
482391927
542127882
338544539
823623132
167007012
855868034
197124533
14320586
702691908
89803629
528418029
314609901
573146855
902261786
242679769
748549243
339958142
924205050
932171635
159468567
345131455
265666515
393814757
530995393
20035464
624243278
573482220
913413043
606559742
187721411
435606901
258612349
178046954
740479074
564554733
558312361
748261765
338518151
586807213
919635037
20000373
181108053
89635124
305779796
119975507
275048631
929631630
308434335
97895975
202212953
16440184
271627369
912003668
717560275
158166298
326589811
740438166
636233216
622001132
476767660
513462490
256982551
588940307
378806248
338535274
484496784
464704083
499078336
159427877
700625288
44785946
288197054
109431451
461391368
746972773
621665045
748386918
153403310
453446700
573422011
992698106
425003491
33372423
637279710
97343279
450539399
481420142
423799708
546721528
888325286
703146979
701260380
405720922
293625001
104357748
613920869
630498081
373663476
381249148
257429267
899611958
636794088
740730516
347071828
790342932
577395953
748566162
531532079
368265167
353503769
598906210
184410156
573091538
703665451
31178128
264918934
749087016
529231022
615189655
453032548
625154168
849453992
405246041
324140923
418995801
481365785
130287318
199732141
222945981
463959852
428343244
417981781
630643125
739618963
453962192
188001366
367082109
448618689
300120434
253528898
631602432
635748793
429173771
483253701
748538492
521066792
405383588
247031585
465452764
599625885
22334161
882539516
625593001
19622151
631716140
95853211
65190353
407201879
830262404
142237948
567137891
495059317
630606335
96206596
229277725
487902494
326963502
622541992
899677218
230434778
901583023
748317960
146394782
358333726
343379324
405932642
901652640
622139596
92825507
633592891
191244210
704741785
740533512
24029642
21119923
740390605
487306021
286942658
319045658
621901944
426487859
487923500
35175854
339044475
127268217
519480188
564458795
249714054
491008894
321263418
369584274
625034040
114971345
17427015
509138997
116072287
358471477
564570236
125133238
476047231
748158606
748881139
304905244
274377457
474547211
868039003
840310201
904144862
858649334
561577363
870405888
450370297
224768767
928358172
54523761
431472623
569475077
214565706
68415847
630752111
478826600
21735606
632764978
96342436
626027129
105587970
150788417
65022566
397380699
502071240
125020300
750942002
203116446
545328307
634579899
749041754
621824483
567678134
454641756
630391040
225124345
305908692
314068605
598739524
883577935
569378624
74616103
27886195
58443396
748332690
142956684
566764343
856099850
744494202
164113492
524201146
904155763
51619714
405217666
139411483
362074932
176229487
462353960
944678772
129815712
466986110
483610772
636849278
569609973
326172725
445068509
927618756
338551785
280813161
497764554
479145448
86589668
573069079
740341975
33975160
908027185
572774997
446824058
305874559
631689577
635253962
700002314
703618219
916676432
703299637
702202410
481443983
571182071
743438528
462255841
355982716
625698849
330406683
61614958
369519946
720595386
329663258
6308952
314920092
631169612
333795079
744072786
928388149
341019872
23437844
153302918
360859131
748030268
323717667
338530640
66065476
899155098
740541301
405927436
740523607
482288674
623944095
364171752
342082018
715033394
41964490
702456794
740711184
926430956
449041829
605834051
29635510
16851290
484019533
340976628
763677084
300806764
564540784
892971547
422405582
853967252
320876937
76675484
266359641
748360388
56519704
236649070
913104361
399729490
760181724
18664196
505842693
410495519
431621242
569643748
748581373
116080994
748363242
555619139
343439453
147356828
128624667
455418760
722833004
857165856
55943042
101387597
276179797
120174733
462783135
258556227
621100856
595364562
844573885
740239160
490109860
312664913
33002654
580820929
908336078
469713843
429841548
630045207
607875364
405993499
180044163
58511425
98562524
909547489
417108347
88161381
715384903
317927571
928368920
708721525
423901414
837091363
101871220
480183161
128835884
626869331
928371870
718853280
85108987
804804600
428117190
297309256
725025050
478101482
517110979
337402040
464554016
820243274
886255609
621909232
739492644
121565469
263132752
462073823
231498587
31077310
447676684
211110079
928689679
445223179
458199152
529645987
242136715
450520107
950239502
345373662
515544393
44238073
905480136
33709785
366626715
21871254
947734194
133608032
618090904
5697372
887838578
909146712
44948598
625952288
715210470
15761393
144531080
137490927
920446146
172327897
502136292
60284319
482256422
459722278
382084935
301153873
740462437
855982717
21732731
718877094
323934989
70846308
902374141
436963826
626209755
288615306
909930540
582899041
700188054
360771628
382943092
202071733
747903642
634350265
422379458
748340082
437682316
621646074
537878265
913292990
824699335
330239399
518694724
19578569
477969611
271248284
736717070
600560413
87642690
464216028
455461052
438731554
622200415
106331736
740342964
539398957
107511210
458062509
365877421
93814009
35874595
519211348
40975287
123739105
305887154
387173392
740175146
402934179
401649545
539270221
748794804
574861185
49663424
163631391
519238817
481584025
462017017
449733161
330182231
588876981
345610911
305921548
147660776
631287902
622487916
350705002
622207026
748834837
284442507
739428127
373934266
343065177
257827013
518187267
928425810
25353041
100658839
36375421
137581054
739355778
571493743
457197060
579442222
363061279
97051197
397366551
21842438
390294779
621743121
121677529
122534221
912750295
564342906
47507189
153598557
57439579
405826275
749088625
58030503
405272296
23088442
622166772
748907874
449231979
767923170
24865533
430595610
101660770
461330179
298666080
195396808
623574782
387837798
748607106
748329007
85919750
625596589
717688429
578537373
425289053
453193409
860404801
540132298
739845187
621685926
98009941
440911520
748957069
461264228
405875496
195130172
406960332
30423952
700898676
469954948
582497976
449146224
623941761
624949700
325027088
377678485
704761644
633670383
119230292
7403432
621679134
632936050
625619561
75671099
573429445
622379378
29447100
636596146
193759903
389205884
421768951
749056884
423042977
65945784
363282709
911970308
270726710
406476335
81210365
740194812
24342778
113823056
528579944
885842184
271869347
749037296
395154011
863457402
789219685
579617863
748263564
621726461
391594823
159693106
45639520
264031388
898686992
82205071
217695155
342880333
631136314
916490353
62818250
898591856
285644946
335025780
500778907
405215023
615713106
269435571
573009527
58261563
96475004
246781667
701256139
748628016
147475348
701784246
239102543
186315981
85789513
627203051
80179068
46515998
41829457
596605646
868203738
22868391
189556054
456817582
462658886
557111338
573414482
624691172
869193588
424041205
111491009
405762260
587259363
462087821
782680214
292774431
393006838
218094153
57498810
397674902
222517171
630516699
357717478
216075368
405060537
225809938
297850610
119857973
568043627
748589928
748394827
743618024
204341536
281196676
771617299
906937099
881827238
541137891
99720912
330632973
308804840
477414878
146073541
342393831
146693217
408040600
424491125
916280484
598676843
633615934
631706703
267930324
855957973
25745370
463992797
758772186
126953899
38764094
450678904
51143637
376226750
448176451
585417112
819086672
453687226
46012114
400114062
299215549
830660984
360910265
901029374
461982672
405513554
442196288
382922978
527024703
266806946
140859079
584658795
919769930
368153034
14220830
748675674
912245966
333219301
95247608
748740067
579686879
748699080
436040974
740102395
232965459
35166122
148501080
748641500
634668330
495263825
194275298
393864513
90242834
909873013
466108535
122238186
902714886
619685942
572815594
514026996
636472753
499157755
928514419
151374871
873260240
126691513
616844452
20338650
321262232
605641423
435229527
160599551
905687810
51416134
740395194
137532233
947417779
43441895
461083850
811492562
201476634
305840784
221712412
8509142
283092577
17776948
702418524
554831017
748074176
93375426
67015020
732653468
14712964
632719746
71217558
466803089
282414384
69181371
477995156
758672875
736956962
289377748
504040564
22356053
624412977
22434162
636040315
303932719
915538292
817215392
914110794
718322792
428495592
39087404
460222701
598978840
969131035
154369668
305849710
24839206
267887110
418260510
263235101
571494623
748939021
44921765
364307976
234138818
371778488
465504699
856221127
717564540
760252411
359915511
258962037
114492560
748711939
106513392
866348658
544026903
842429730
229241859
622509627
309167559
629700060
869484913
354355215
749096708
327503212
338531385
748518733
22602546
589543684
367023068
178009143
745070954
277679351
369585744
632712041
478032337
529050867
705689012
24087492
250067606
444726153
622320981
337341146
920343140
54391425
509842917
20954171
425292266
483418912
18733801
502102251
632776043
338545070
487000086
366279882
520789455
615151382
513740575
26327887
229228065
305963733
346712688
32639584
320180751
274114253
705012398
412158011
464316335
361377961
158232062
174205778
388353400
438045330
856487652
740449268
445044539
623290523
598904623
912433226
554015721
871227878
65570828
172386818
439144918
20237946
488933528
633145025
903539455
378196877
573102654
740366287
913700754
137899004
593902508
89044189
220730846
487264778
621930959
138123855
573186955
939383400
162837806
26968081
367345485
368143423
55785321
737205806
31480794
477324268
470946124
744395174
748696657
596919059
919586689
568666032
227855658
928365798
417358855
172921377
424452168
73161865
454696592
531322630
703328732
71216938
765376592
740663431
629787431
740624402
92816021
324849635
86044816
740464314
393225432
903335551
453050207
32180872
258258743
856538594
254359665
617987243
636084471
714972871
428499867
592838424
450579153
947451498
480167074
633614033
192212809
418589044
740287525
568542694
80253523
496648764
288212080
34868017
714740960
233143444
748853162
463378963
358092422
636712005
633528389
334350595
636642299
18803657
855916344
542307129
576387729
30787811
826910486
621224818
191873100
196828488
574103990
352307219
314028176
373751001
760069922
15421313
444057493
428608859
637280136
282823327
704774112
700206762
449037630
623583976
433222526
748977798
305876184
217535432
720349326
60340098
178389078
714970339
588979596
635834500
573396599
332154701
340754288
637076227
163603377
226317815
338352908
828777895
209070276
187250850
482652202
621896515
819139477
898864956
30469810
578837767
64997945
129199275
702960751
749042298
34484977
569449628
743165862
560385128
435727045
906267600
841769588
574298486
762512581
66674328
485683431
624870829
425589678
267625032
298163433
368278453
314342147
899374478
170740487
222718932
137923479
747903637
736319029
87619391
525081790
717595826
113392501
512514681
272569326
535159373
700981274
637368412
748104030
937457328
406489802
83932454
856123526
503498840
575146117
566151433
753108294
625422356
567761928
489834943
748644247
740611976
870908564
338520763
715224978
28191707
200298814
281193292
156783012
267377437
107156889
505948092
518634253
385925750
703734404
23155972
116351824
600089133
905477768
82823834
622078836
259937616
621777848
214792523
316458436
831820411
588908968
625606516
143317867
625921540
312076636
439668423
635963342
418918848
602845671
166679097
255189078
604192505
912010514
167335218
621894725
472579454
947744311
151622188
73391861
555710793
59213250
112623213
22812257
40625572
622227551
242341533
415668939
569667966
349548007
587686965
477776296
56936454
748889256
636231670
485245942
912676081
546292748
357753517
103023263
703017228
353119847
245293497
142835169
549099629
531745670
213496743
464208186
487010350
756523206
915742482
754406546
623905433
720407570
160867059
504644965
738744240
237771381
34894669
637113332
318970332
928371492
375243207
928501146
374846856
111958328
748548692
573201684
855861505
748119690
346363129
20586265
44715182
572657831
344495503
257231614
23864019
185674239
445141586
863122362
225407723
143620998
405644640
98986257
73022496
257980731
438346215
762253548
464427247
118439168
225716971
84378841
580059273
405720894
721459237
906448022
495876172
67627458
748221990
749020639
479577207
58697138
385352368
715014594
485604960
187228311
448998303
253658262
77641438
636963295
621733550
535554396
636780914
401679760
630873809
315883571
43077249
738771884
740507594
867954853
748995770
147999655
573494685
329310697
15848000
568399118
718450418
480214749
393675954
703825742
68728497
542351375
407427464
193324481
108008516
856075284
316337021
453719078
748130209
473012638
568039940
437500641
455707289
901917998
461386377
423631745
439701535
30709036
448396986
919999694
605741530
188272327
182632263
630664520
487785033
217194463
40604596
480930688
865021304
37194117
450704457
597671677
524072887
622940186
572227492
846819438
466910953
542901525
415131880
901841576
115805746
360146704
23510019
539541766
898555692
942402313
359362649
17954173
351664115
572596552
120893081
227417955
171782974
429611451
321261877
528580209
41025927
573188310
566841122
856153794
742453206
865867074
215996629
748381602
914939569
578309431
33292073
95096343
748904898
171607954
281854149
61620424
631345360
380285057
751917889
439744729
329655861
323813103
111334556
405341766
369899154
717386443
289496163
539646042
901419973
636532292
289588998
429819713
271565198
237482958
520523856
132070126
172756615
703715096
405629740
103622237
625408788
323046165
216440565
299941437
94930986
599148845
91940149
623902055
17667203
195858764
749012612
745004323
572651925
491829939
559487997
179689223
347796085
269077604
246243146
343563501
573409751
241222367
740351940
544604485
959058163
544691283
51507169
197743072
513772462
131892612
540812299
127812237
622121649
553894145
567571825
138380553
368160613
334401470
882116724
462317667
173537743
302595031
356497839
756635226
380425007
705313063
279434759
92844630
569356302
60378098
761093990
467538445
629885126
899358151
253116123
624699091
901252722
20075307
727726746
100703408
524129139
463646270
94667704
635325669
912134071
254644204
150197511
281358429
106940376
142943102
126643266
407296712
504111196
199537018
321278767
49276322
423206763
610360303
500014845
18650365
635833027
141346595
916078904
477749223
740063930
702833605
748519033
748750873
95537977
900956576
149044025
740439230
895974572
598961872
866682133
602682624
434651905
67043183
746919822
573557559
740512351
339794658
444953879
636499288
701272586
625626305
795922411
634783836
629039054
427834072
534374017
332011956
173448505
705215599
450258685
588612713
272814423
392723256
573400166
152965556
490113187
167783462
255766641
888312745
305950595
21099283
437959006
249622310
743842298
740977470
721327111
125201356
748969981
411649336
748259293
631860263
706100720
475912792
405534032
573257694
345092715
543944864
740197106
380491780
773559109
859499545
255863932
625688398
100789645
569204533
430460484
749438430
190092359
743492521
906555404
54832242
636116218
739795428
572737443
93650292
811693724
347508258
48225282
621113604
781129338
748287006
26300840
874458080
50783425
588910127
571220311
20109768
348180547
133251469
751197385
297961057
542929969
30528483
748451406
804230720
338531437
62096438
272123361
335254133
481103463
17111289
441346294
405825616
85855363
378665221
294887359
637278462
200471988
938259530
242918406
461392451
222742076
740796276
35269181
477433858
311228332
53321275
463635259
369758828
748470104
55172623
542296261
500234609
114842269
885489829
700076912
470702970
632721607
633959672
740488224
906732331
748560734
360420779
332903432
80459582
112941706
625405896
715082922
16448015
625412688
32868175
467243499
342696859
263882024
269913925
21565264
903181717
15440730
749050135
177183148
477650206
16036006
748470984
149831646
9793392
58800116
245399364
353726858
739430952
180666737
729827035
382621890
384188459
241141763
703050114
291733686
748470397
340102282
236557532
91868451
901190658
485036231
347367780
31945716
35959514
114908282
31735203
283158884
15868626
631480037
115964642
901643544
947282786
473101586
464974947
630957413
514255898
628178743
748924808
407126227
598923371
303692350
492812608
314747038
261061540
769225644
137236660
305798196
484810916
364506460
621062746
352883552
573470848
312271044
529104887
620773013
869325020
187384046
606155290
636811167
849960703
707097006
206213956
740455326
704703840
429056864
316932372
748578248
621518179
263315883
175059490
870064290
406608009
620849320
740159299
78136236
740169908
65531658
872612474
577634936
291420288
538132238
867520669
398279147
27839862
285884542
480075897
392062359
28702481
38193484
98477054
369331638
405875308
272018745
928382202
288741668
623463872
409950615
237048876
274339951
600049977
428910624
96489470
426449760
224129110
855702601
232633646
479801188
69251421
700183051
245915992
240509845
221094583
748302516
291468741
225416526
448166175
481533377
350957361
396961227
856558994
901307780
478900637
745341787
701861760
111371539
422459826
288287340
882281340
54308395
21970196
466364651
866148950
632951002
408951733
705534565
376022717
422422557
488226363
475890437
261647904
580688066
487265709
942387342
328444590
734472950
236801614
514911525
359325073
387098045
624269475
17875120
115021637
571353706
423888837
748826574
718986661
748460935
928534628
389423965
145853790
509443563
749324431
581429981
748204111
457505451
405077250
702973038
789803550
107594035
486206094
46020789
286292442
202114202
630911584
405099486
802314805
342787930
389522074
276132629
54094129
896004054
728692753
481462525
450553648
575933703
401597561
636617115
198451130
572559263
479819830
58441398
438572262
746711616
8024252
204113424
923658872
318399604
460286992
856420956
356250627
280016530
572627615
369296860
253103801
220997402
622436900
621973243
537529356
177659006
573290505
913376587
572533897
461421362
230449533
291905239
913021280
721509986
325012120
568886367
619924180
625624541
637363883
405015383
390368801
426431590
368274196
213985883
928361220
461082301
758554532
782884052
748845366
419019417
168097007
510363625
44811219
633515355
165135323
482289822
561367566
294812261
74473307
7205912
635903765
362698918
820810932
551395722
312636772
759860858
334866373
146384390
231387827
597824173
621731127
749114864
380184808
395825950
218388208
273358216
396799221
263327384
234382249
370947719
467819325
298711473
753760135
841226660
632645756
74032431
55905481
237240138
38336764
740649270
464875742
305065501
305772115
514233660
521746709
322677512
720153606
388807126
633607280
95255695
721368469
406005756
847265630
440083871
426395776
436901665
613251852
748353709
112597672
532522312
547330454
903949950
19456336
204204204
464245192
268975966
75753141
37545473
49561452
301799510
482976008
740445637
915866120
915300763
217300035
493766068
273891662
579329128
900521191
740615810
837932983
177466889
748740097
160930875
444822839
416259242
549846648
11486672
251285155
1027299817
748201928
703594333
721555406
487775163
902617622
294164915
571175851
345491974
723811116
208328487
446919430
372076128
87425704
41901809
573136817
421351939
626000381
748577329
24851056
700330802
594766115
748831140
405945120
740641808
630780216
621838851
632775716
391667172
908747862
51064413
253723046
821088284
405780934
476051185
625606312
455518464
117319333
998879202
636521655
319979140
703475990
52035797
116633212
912251924
323781489
836684670
470707640
911732725
461984194
491321901
176934992
527303177
882520284
424931177
47827082
947370121
263372461
228723605
719764741
504334046
20447588
631388099
354448622
740483197
36754299
525881250
573042347
283949548
446574620
340410025
619789129
717679206
902376744
286291130
479440371
27914647
182277635
748971966
439169340
981388579
389973834
372988876
455765973
856052976
608051825
515761039
905030972
420981221
185058853
912047862
631340517
478733551
14173955
634001368
747952952
507123191
208701505
144852660
888313507
903318373
18523060
162299497
24193091
295446872
307787056
456345602
486865874
438669016
749366053
186958668
409573486
715215313
49542660
453260011
159579302
316212849
621950226
346401333
748637486
122938754
199221767
624481017
238755664
431604892
289505915
305826883
107159204
214737825
700055137
492621685
608469095
144779807
632719540
440088294
571165405
871008330
28160998
928372591
236353153
263243572
159507261
408035763
550727988
842403060
283504463
251247450
293918037
510529367
564703002
95213137
569162531
21594885
715012388
635727520
305979006
625938159
337209079
429298786
571877083
356274687
748965360
303702168
279464343
541151735
360215460
321263154
842336317
1031783762
501731606
740265314
572630628
484486274
112234278
413729941
631548435
247921903
435693290
145113472
748461402
595892650
478316391
631639993
127834102
44582689
482469993
623624931
569575138
222191086
339528908
700233169
928357956
634473933
901352844
413607697
950527164
903585679
25969856
368261305
248505804
568194974
96199108
748431524
617733888
598976459
37965893
198809140
912705534
624884371
405790654
347997259
635740093
15493541
279239599
856011476
748683162
513580518
789292154
946005566
223904405
569596824
262636604
636159601
748592947
379536318
369338988
114605413
52194642
549100596
708962773
748965858
727134434
722458910
505375056
111369561
309225278
90307551
267383583
387902317
39092860
213944896
637222507
322180453
856112886
933708439
818080632
740156396
238064768
17855336
628730206
481338235
44554689
262956180
598950038
425623174
748555080
475945046
51079946
544595188
513562541
636226942
179240191
15128635
10234982
306847060
405548977
749949660
385097521
572613069
621681199
17108635
906323018
219466563
744304417
35552067
419315192
909392106
405927447
338545155
548083793
621326687
95957469
207206261
34565940
29730105
204468552
15610817
622235030
55536378
212314262
564532293
105017710
533299997
17043589
739484383
579572243
464114715
43645374
428279167
461014585
553934399
573449498
439186037
238872347
437135846
438202462
557014147
29296581
549540810
106117057
931264392
484444622
35163668
964971889
574616607
36248692
631408041
19444748
244863688
424398208
365496927
28970585
610310168
573445397
740342119
573161891
908682751
28090713
86776435
337827207
183738652
220191472
16354236
856073712
856490617
380916366
464186591
40558693
404559768
622345226
941158284
888313141
341893735
738354444
429152464
857756875
69046236
748272769
928366724
204869177
338551653
370469337
574571223
245262361
635094948
389822457
384065201
827414384
793028796
250476956
715019011
389832162
855144174
227598092
569551957
382714214
485130382
235261568
749049942
509251984
603576918
534274792
740483700
405942159
470958997
868865054
600935933
761459802
33786938
567573353
460791481
637351844
721421616
292901171
122602395
740685530
783084266
362004355
928388120
631265962
33816747
181139244
573126307
247804169
898985544
359999221
550702564
565207744
96945434
173109677
621663269
422234173
378294468
748907840
573278157
476817325
450757283
748375958
750074318
14712519
229477455
361798908
631197627
368262405
96912336
25001854
462659403
1005908222
632653093
760714532
628151227
779981276
387336940
619733950
830408005
210844500
82126344
637166862
438132553
405670525
33151933
285955746
573388910
901535113
307714007
856044727
15179702
748531586
368277810
442113521
621681491
869364054
392554897
509579085
248784443
340742785
363697938
501357462
928661294
869946956
704822790
337385617
234818713
15009970
765478220
443106177
748363670
751891734
749019936
621730472
81219455
782089742
200318103
827226944
23443903
748434487
701959998
57903159
588978072
201042222
295650230
826978711
278370845
183963396
505272305
248755516
226733484
548189933
184256802
748029770
571305417
751565084
902633952
759973844
356923400
91053856
405913519
633885251
249110590
215296401
213964166
769816994
305832602
721508299
368784147
748775989
745277142
422877252
137886512
909758712
836651137
316604109
461839909
338526218
478606913
128508523
359950240
786095636
908945335
537827524
740200940
775452164
739624022
485297983
573030491
701863819
567761526
748277497
740089200
748492963
116981838
226709175
523320017
342874009
748168309
185410478
620693957
431596097
898025815
741148339
457239215
80188105
623458227
19373418
1021629024
283949700
743056154
75557504
350747267
556152537
553937881
916874323
486193252
94177532
106091059
383515934
123522621
635856598
633911346
748468002
484186904
275889212
572667507
871489141
711521436
53584234
624796990
702335767
477270191
249652014
521704674
20407931
608912673
14975085
572410255
886341572
240578753
396792871
602429691
589658217
904654926
38561873
98178154
551264372
384774643
149127767
26282046
885801482
439093716
409501764
461469667
402923511
700596450
785351370
422174793
16495375
339843181
487379215
306005612
633563644
123918865
292772230
901838137
226883432
421817829
405088537
896884135
439344006
634953415
361556170
304215622
179790372
828476166
313609658
825831547
460959719
630886015
337235114
157361724
822935545
311781276
622935928
635468556
904976503
740634067
283140657
227927175
447110699
263845438
870327535
740128093
326172097
748993592
988004444
740153352
748411382
81970816
454242162
254834498
315648558
47323329
351600300
572896097
252385498
631355367
573029883
585371962
14056136
310013599
405826411
516947390
79753454
509976933
591175666
900729654
396850714
636112565
48952344
908144599
903603362
472195099
51750656
403625442
105982179
615586838
386955587
109027438
45909280
163626110
147986513
748739887
27435341
478928951
405945118
572570539
572768366
81682251
703371738
870335150
327712811
1012781071
969850592
774280429
247410409
232959717
637076445
65349544
69218223
312465734
464869631
211957762
901974188
856166653
353622126
841432663
288857021
405993874
856017121
152943505
456961336
700265838
564527157
477432078
834539934
738687284
908589259
623556958
243909371
216752715
864333007
19028554
86353980
581158243
476340201
112338690
717668444
740500345
914021574
351491363
194614378
354655847
423145021
483685651
439952623
321261700
734874624
20277093
124086943
411023683
902023135
632869059
748927394
7536282
74787680
405820502
748338216
426531225
174440291
442192685
568331996
855871896
297534996
357216234
99903248
605780258
146745505
568782913
415399001
491095811
701200861
855894296
631176327
311147118
702581455
705463712
740078286
368954034
376125618
166651240
235231908
255597938
715738218
225477071
406025233
795139471
318722003
300401475
315090548
716207958
298064204
225073960
207469818
813888876
869404922
744070674
740356826
913137362
371064697
598145411
621821120
460753644
557180215
220481854
593546928
59844035
596398136
128916334
740533573
513433019
201769479
558424911
577800208
323902152
277072404
719242357
398528399
290936823
608909549
915661081
749082654
886357830
104843756
739355809
372075337
427149412
269463424
841555886
623209557
87114145
305506765
564046890
807620383
855077304
908616006
740412524
752357478
14727436
405693722
721417194
190247352
740467465
320313587
58025041
405267636
633760693
636818166
213644087
497606234
337938714
18742201
748290457
748621693
582106297
919589672
620343729
27832914
381931114
33316911
338134094
350020278
531041709
31486148
42056283
909178524
739434258
464869616
383339813
885081487
705458839
573160227
140914155
462677674
87646608
631266677
132721669
108462004
762679352
871150782
440080967
633584696
298563385
520947741
780008538
441565381
632777029
79451149
132573403
422649390
245204982
338532466
757520400
373849052
749036238
278277802
323021375
827234731
903146094
390241587
753568628
315031504
623332078
911783390
278730676
621467981
134370406
173797425
871138680
448848557
911711316
347230257
319266709
364476130
609153795
507941801
369593770
463581455
504550248
71508511
702515570
748851366
283951833
430916554
87978670
391107216
464445917
581075160
20987644
576018522
908946842
261809358
182345402
706499078
81142786
856553780
329963827
888302706
1017369896
633589709
83761552
384898528
569561676
214600259
476618607
439485593
905911886
236442639
622389268
16248960
19873267
740399120
740367116
578860222
76521267
296589254
482483652
514542693
636586884
267847012
363001113
912305742
748091821
621009975
626504127
258565100
624935824
28013037
503287574
232697325
740389897
802168447
524692768
475893926
64985823
625594984
282811435
623490241
330757105
152006772
622147862
604657948
29192460
306598731
913250383
417926159
618514034
629297650
350091457
51299986
630978529
308925741
831078199
566447085
453747289
390719072
619341113
350889283
129933429
517739674
482470651
505842439
559251831
504622825
431434852
801065256
441655991
462163194
414864730
405584688
319666536
481597707
912419732
104290245
744740822
279736989
165816325
749715008
534154752
338446925
239839743
710391584
351433320
621570794
352530325
426562264
622496311
19884683
865559990
180285000
903649164
383914495
637067629
298825271
616442302
449971792
892933621
308944041
39541943
27162793
573490306
748680462
103189401
50775529
488779510
234065048
625586997
522290410
905925248
252059013
293989993
748957260
636940071
175059632
424703820
461280975
625623021
369590183
537609378
247833719
149077172
355471901
564643986
577618902
262845934
622051117
928379378
46785048
68944844
81978053
596746054
617460672
497460069
197598094
636115722
715150290
568480029
503665206
30695336
19744935
595716566
20166590
481023684
548253373
625671126
561161799
382083552
138462822
622506275
360137418
346215380
513580092
904667532
355986839
343665524
421862083
631266000
403602880
359722425
806052030
711866888
837725540
321264190
721250677
78743455
622579120
723898273
282562874
736315512
49220873
740156624
280918751
356128551
719118007
624620869
635790355
732386539
77365432
583995621
631452702
145521122
749064570
1050449432
635985531
146977936
911205685
35546525
15332994
119810219
128888571
603716639
625774018
254422635
469132053
238256245
901318231
405577587
296458331
181503607
625422298
480610449
280686091
484888765
288565627
367797022
928386624
450533669
480014231
624958860
96650458
23987282
197653730
125921521
55155039
45817893
103443080
842009660
238987196
634570519
630188830
330675544
277603560
891863826
113643834
23506411
784067106
414644975
225139466
175889321
628211244
440104284
509999957
901366254
514985883
748885146
626096824
478495323
636747955
140688376
256342718
915300218
756885007
839322372
761021268
748076377
15397414
761988078
591602979
140437278
336607938
637045133
227172490
405813663
475969972
748956278
620779697
721382497
287677382
531215453
621712060
760739587
747362786
740689808
27507733
426231413
928377343
34919113
518046091
53019285
315454259
417508064
21883608
49631894
748580610
428434651
180672101
253813543
459770391
630555852
748725254
550749816
55607687
295989807
608215605
928393879
760859648
748416680
719324952
149028458
449728705
91746138
483390029
631053457
218994206
556501133
405945908
282169679
905580337
25998960
975496554
480586937
702273036
14067897
619404690
900495264
748675386
177320622
621689063
420432262
18391623
136089774
928361802
748730562
24733930
633615254
748245816
739848397
196367191
32915028
15339223
536831346
701964433
928370610
863494854
326292979
318058156
482324391
163761603
279924780
342762055
573390727
632025206
83118078
110986935
280805924
920385260
624669943
425009764
504754975
750984278
487777043
619211540
755772937
449071862
901724600
513857206
460816821
65243106
633174541
426722498
305772039
183965719
628650478
525004560
154101316
359512492
24333519
15995161
901684104
322799498
856023343
125499803
199018833
748234148
868208143
43864127
606415551
625009824
76726311
487602873
621841393
598919107
633639783
440592023
24349706
856023080
383309197
16609630
280998333
480170867
748212174
378409568
113647088
16046787
510240149
251352726
422602544
35704699
328075898
623293019
748519549
906437190
587834967
515151171
435930515
204456122
740644524
405979473
423303373
142972912
637325777
15037903
484567236
285710155
871371390
912223874
23712123
744580424
372939608
568259825
301363110
368268722
588482193
405820395
913154665
799840584
748408123
396763911
637086419
118767348
748524698
635524523
368083020
431094227
826306992
212137631
437976378
22170917
82922300
55059975
405526653
420877462
701703390
29914357
405734036
747481028
515479879
740476166
485845740
947296596
368189433
748157119
476028997
700264010
133066905
748398564
748702290
224364741
703607126
241661114
749018450
49254540
275402779
64888856
619478219
578924432
11081972
226686561
749054148
536569379
404303334
499983181
749068633
748892276
368185146
626621349
869354778
419703731
132709487
71831396
483694420
748891730
748579068
749980591
289455886
569049154
235773907
628219154
460646714
331912593
864722312
758328690
20906797
24321190
700262192
573407119
20436676
200575057
484558649
625894498
494116140
16922434
579473962
484967831
871418011
452924812
124309924
565743465
322983738
289946847
466377529
572555468
424274727
748658732
120634470
748911919
616237118
634947971
748444081
47024249
702284329
148639687
452911487
422310265
253106825
42316373
338543953
352030472
885666492
224616402
369658234
588904226
488343279
632719735
69872641
629726034
588989487
749108036
407030303
747904202
497482948
398927381
830929718
42979131
18601104
422322087
125642586
299435120
407082579
928397143
224909483
834115110
748232900
268954876
342804910
514954596
618515458
822995226
462623260
212913048
584271258
816358050
41031976
782076301
508434789
897918546
567820414
363296551
180706923
17107224
346404329
28122937
19927023
98552373
452336424
340384417
836822960
176490586
703181282
748552194
5546252
625233525
740682548
708960390
748809588
748922718
992571858
125571341
171023177
292238398
635935366
782789851
314744646
726945997
336625120
856062092
228451125
635833889
928405207
281761398
904162640
552013296
748794998
322635545
748227396
467802808
951648794
18302343
434850218
142592890
928373401
354201897
3542351
740398182
630704550
591504686
753210595
872266398
749057000
186048434
15898712
172964296
906175374
379203829
18821935
928397186
239886248
388736431
342367040
71472195
743856266
335481432
279143962
480852632
463250120
449252088
486944932
748128132
243851677
573400771
506124004
632779715
568975503
40381745
405831181
391128846
117928128
189105983
915528787
279436304
158829920
636123138
739397371
633099913
708920252
498242466
247694858
701710405
538406764
575637406
300394564
740510456
318379522
553022032
928357716
882729626
740158897
271021943
904984458
47828240
748654868
454279901
789221486
411894282
405703368
617402217
600090210
726653514
542438172
573388484
914270148
323692744
386173534
509567646
608033428
630736153
535192791
747904460
473738660
631362821
978988842
955286904
449233846
26450411
40495691
635849821
866430349
827117874
900258506
748122697
839632352
331760862
748834171
46583806
195546925
20664349
184160423
277196399
916228128
748992618
564478556
439200403
375154224
467185941
582409384
360183686
472556116
277140487
434860681
174091821
636125952
453498996
561945534
19676171
625086871
476266781
128784718
632840754
296349182
701885898
748341842
19758757
752781356
149713778
740403271
138232819
31558522
88604491
762629977
631195867
928387826
301379045
598912844
994715606
747564678
635476066
869624636
407619067
394866645
22750417
154438015
721808197
253532189
703565784
405651035
748948574
301305261
891263725
716169554
796720430
138122963
236622515
912614737
408250454
288123722
299042831
720456422
622016137
388486872
747925682
480828212
1004218418
816716233
306891126
252278642
86794987
449609238
483941474
624959993
134175362
942394298
166897148
138474158
928379923
748943436
621676069
733211384
631333799
635692881
281190435
368116522
423828614
871404738
624708864
264003354
478872930
310573822
915899580
855811862
126486016
423595889
481592275
84670495
62809796
104148625
414649800
423808066
636821124
49413034
740374964
384942100
882407299
702342637
174697114
509827806
289670452
316353504
582595323
900897601
748805138
23306231
91337402
267422255
376237387
467152254
882493639
748209714
431768156
35715963
13738242
295765635
741802062
153907656
131056473
889737973
900157729
38885157
478180572
126642019
357051224
513839311
17058001
876667514
24342845
621756819
703112228
330019497
112988482
532649118
916973976
572507685
854879767
485280928
43446096
731990022
748486116
627278437
621836514
348915076
148423013
89972364
425164131
49151228
445229310
482211760
156680342
702424585
478458542
625705497
743758886
407589481
59941961
761006173
788994836
31131173
572756135
82622984
356010061
326333646
12780492
466775737
298504714
742829887
292733285
86940707
622451716
636592870
585695821
762583214
155037998
33313808
422372418
31231625
633512874
264502961
358104496
338786356
46905237
748460665
218806853
94356949
412751362
740359759
748927614
300731302
65717942
748891711
31101194
748313526
360008598
224094316
908505295
482306658
495248323
885375098
115337896
748214767
254003184
548146791
513711360
632774015
295385059
25810213
622039587
319086927
620110654
757550306
588902696
335574773
348646683
563907581
943517234
316642701
280358166
749007728
279995483
719966870
305720432
488700865
428122639
748229137
360398602
73949152
529139288
634951112
748722768
479754321
307065798
588906991
497372675
63815781
909628759
706112258
202871211
748001209
57079523
385311939
637254088
749242201
16006079
188858753
700701444
481306742
503082579
407310938
884364254
898605847
405548874
634748521
621865294
342745090
295206322
400368890
532183882
887016528
482957837
401911620
37609561
703513351
585260113
270481291
700225310
557295066
569526928
888318192
315783336
502565176
463721176
762077161
64219112
740290856
477559406
405960657
48328237
124922537
181042138
368450112
106920067
573218122
257722665
84605069
355277084
445075039
135037739
92461734
429864029
23993642
227705257
62236279
561422968
500156178
942911923
513938507
198726123
123573874
407406009
422561156
562488538
398681372
632939082
493465697
282372064
573417244
328004073
702138686
513782773
49186884
636795356
740703751
882162854
191547398
482569786
133204329
716447018
411884225
225282847
975332186
50856745
367501060
380596145
703365307
532509084
899957982
598943576
454722488
305301167
431628746
316911594
480446738
636003085
636579890
480024467
913922881
90607485
408790629
637158342
702771930
944623968
15150774
594717730
748499917
236713331
748223796
598579975
572878282
631232336
615633610
740470777
310107934
438133574
332027210
380342944
406027947
18256512
396382022
68742181
476866570
748623608
740188362
544985329
509302574
747921306
635125593
55996947
29894454
122338565
545526535
92591675
708926924
82051994
912648020
621783859
437616177
316702258
92988153
19946712
47668895
777067736
932979295
98156905
907825118
466013658
914153810
928376383
508839676
909543709
590736817
19953042
869612586
497625146
340118206
386633271
620782111
913873916
15392579
515016897
277514664
740403300
341816110
133257912
748996616
748477332
740414684
41031470
172766474
740483340
602133108
140735356
278967702
312482032
517749214
450886063
571945774
449925670
258602911
187352039
373309361
196867303
329362481
226675052
348381915
748147512
573123056
732001914
631111100
146200288
338520246
863210792
68238925
571956410
498689430
590486092
739465388
709247731
237485968
572574083
27818124
487223501
474097613
123690029
134843892
786077047
1009764542
342205780
45461248
778789872
405760877
744648776
231879528
113684635
321262490
569597709
572652905
634804455
624524588
20568266
761096726
634933972
800873864
83206840
130056179
43095893
348123298
347722955
502331676
17344451
145253189
377509179
636729695
748589732
21845346
537735847
426978804
266999592
292280101
246996595
323509552
825889038
275680037
719706350
195013125
58837349
53859786
625577976
553982817
901528519
406670733
462819935
557043668
100647939
901734157
453457288
350749282
622012177
195935832
294735422
175069871
636700847
342301893
90492743
316062862
867881778
428686783
368054939
529240810
286810019
866530994
334957807
93993179
441220343
748983792
61048325
885828678
621951612
826989487
827260796
619342063
558229570
373231452
462271761
636116046
376288180
576091245
43308767
465886398
119091416
314418407
236907296
635437354
392090980
187762227
624831587
701439199
321921970
78230765
7669702
30464532
461286750
289469227
463329718
435245291
573289857
748450940
703499000
748802491
110602748
257936769
112391466
322662051
204996493
740620962
749001384
217253414
120212189
436979904
251561980
884347070
919382268
67477135
543029180
622075135
907924866
748299085
244407087
570482833
798294313
758349042
318951760
263051487
623753778
748463773
74193143
462319426
561931583
14435206
435270948
727461535
901971048
637115691
636853357
856079598
740629416
748466215
777725197
635235542
748107301
461463512
748197908
157380651
631139324
911874656
96425295
402105474
481141065
479545066
982932006
586472195
911726318
828451741
594361321
908773800
566843099
631039384
438296249
232744024
905087557
483212981
414563330
176201064
573120845
913887794
222775473
749078670
400068862
390252865
534521031
902355403
49313948
48503792
21633765
849998252
338547193
888566522
22084107
635290926
619972003
449690404
124936645
63366678
333203586
62109454
305773322
278104166
167658566
482455809
626631032
272464932
225893359
590284601
633683373
298646124
748316928
872064332
434393074
564698568
628210976
172392845
183179873
124233645
718090388
407023902
407379243
625593296
462329562
701507646
37240755
599873716
892326384
478903009
835571334
949127130
155731561
65286487
313484195
573456496
244317966
1281581
628876945
148260865
573510597
125226772
170649160
246489019
348707200
202160692
509851609
86942174
869521166
66499415
320139071
422408786
524872609
498086588
98030899
633111990
303511309
379675331
47040287
21281869
187196784
16298357
620868640
634709832
244708984
363384439
328610515
348493222
903309343
412506104
342338008
135334285
50090203
206910967
636909963
67876171
24778432
592012884
212640220
108743879
305907649
748868238
528597192
564688056
66071794
582362945
479693746
566149424
425061403
509693595
846509803
342080730
71118174
357782274
139690111
634341640
904709268
573030697
835947607
485852169
566042876
405527162
127183831
86805745
631723852
623538781
448919603
382057335
264968487
984835506
242646595
351283706
219090581
623357245
386672831
890238854
405756773
850534921
222727798
323754983
571577079
630201860
573293068
477183583
567517164
965914561
65703158
118643370
57160394
42838808
579771462
127137044
437795172
224241584
900826962
826167007
201434663
572002450
405722081
187858612
377498389
23611848
9516622
76317788
621578392
47222538
166982911
944296014
433254350
100062671
748972920
274005221
637000721
338561595
368183602
908343738
314075155
56668728
510341929
770240678
282700566
82010024
544578100
591981846
406732531
442170630
494553760
703470421
947394337
136638818
605347229
478529685
365742950
505959797
539985170
477764122
739820473
284083680
413089632
625384872
405498025
888273145
111429306
622299540
630828483
967101288
346226059
460517207
406951267
19915437
414590173
122121036
623243462
497834651
588900800
637211844
46348258
739398985
952998324
271161194
93151031
449507749
622047983
23844888
217877303
136170822
513551330
104947959
322612861
801980131
734474551
435872101
426567439
420793136
625977163
88776449
83497027
596191729
904625413
347606408
[truncated: 4,475,136 more chars]
